# Supplementary material for: Opposite Roles of Tra2β and SRSF9 in the v10 Exon Splicing of CD44
Source: Cancers (Basel). 2020 Oct 30;12(11):3195. doi: 10.3390/cancers12113195 (PMC7692347; doi:10.3390/cancers12113195)
Supplement: Supplementary file 1 [file cancers-12-03195-s001.zip]

Archive with 4 entries (4 files):
- Supplementary figures.pdf
- Supplementary table1.xlsx
- Supplementary table2.xlsx
- Supplementary table3.xlsx
