# Supplementary material for: Opposite Roles of Tra2β and SRSF9 in the v10 Exon Splicing of CD44
Source: Cancers (Basel). 2020 Oct 30;12(11):3195. doi: 10.3390/cancers12113195 (PMC7692347; doi:10.3390/cancers12113195)
Supplement: Supplementary file 1 [file cancers-12-03195-s001.zip › Supplementary table1.xlsx]

## Sheet: Primers
Primer name	Sequence
GAPDH F	ACCACAGTCCATGCCATCA
GAPDH R	TCCACCACCCTGTTGCTGTA
CD44 E5F	CCCAAGCTTGGGCAGCGGCTCCTCCAGTGAAAG
pcDNAR	CTAGAAGGCACAGTCGAGGCT
TF	GTGGGAGTAGAGACCCAAATCATTCTG
TR	GGGTCTCTACTCCCACCTGTGACATC
SF	CCCAGTGACCTCAGCGGGTCCTTTGGAGTT
SR	AACTCCAAAGGACCCGCTGAGGTCACTGGG
SRSF9 F	ATATGCCCTGCGTAAACTGG
SRSF9 R	AGGGCCTGAAAGGAGAGAAG
Tra2β F	ATGCCAAGGAAGCTAAAGAACGTG
Tra2β R	TGACCGCCTTCTATAAATCTGATCC
CD44v10 ① F	ACGGGTTCATCACTGATTCC
CD44v10 ② R	TCCTTCGTGTGTGGGTAATG
CD44v10 ③ F	TCATTACCCACACACGAAGG
CD44v10 ④ R	GGAACGATTGACATTAGAGTTGG
CD44v10 ⑤ F	TCCAACTCTAATGTCAATCGTTCC
CD44v10 ⑥ R	CCCAGACTACACAGAAAATGTCC

## Sheet: RNA oligo
Oligo name	Sequence
WT	biotin-GGAAGAAGAGAC
M-Tra2β	biotin-GGGAGUAGAGAC
SRSF9	biotin-AGCUAAGACUGGG
