# Supplementary material for: Opposite Roles of Tra2β and SRSF9 in the v10 Exon Splicing of CD44
Source: Cancers (Basel). 2020 Oct 30;12(11):3195. doi: 10.3390/cancers12113195 (PMC7692347; doi:10.3390/cancers12113195)
Supplement: Supplementary file 1 [file cancers-12-03195-s001.zip › Supplementary table2.xlsx]

## Sheet: spliceAid2
List of predicted RNA-binding motifs in CD44 v10 exon and flanking introns by using SpliceAid2
Position	Protein Name	Recognized Sequence	Gene/Construct (Target RNA)	Splicing Assay	Binding Assay
3-9	SF2/ASF	UGGAAAG	Constructs of HIV-1 Tat [155871] EX2.	In vivo splicing in HeLa-T4+ cells.	Mutational analysis and pull-down assay and immunoblot with HeLa nuclear extract.
1-15	TIA-1	CUUUUG	Sequences of 68 nt random for SELEX.		SELEX of 68nt random sequences with recombinant protein. Winners confirmed by UV cross-linking, competition assay.
1-15	TIAL1	CUUUUG	Sequences of 68 nt random for SELEX.		SELEX of 68nt random sequences with recombinant protein. Winners confirmed by UV cross-linking, competition assay.
15-19	SRp40	GCAGC	Construct of EX_M1 - INT1 - EX_M2 murine IgM and its variants obtained by replacing the natural ESE in the M2 exon with 20nt random.	SELEX imposing a selection of the constructs for splicing rather than for binding. Selection of the constructs by splicing in HeLa S100 extracts complemented by recombinant SR protein. Winners are confirmed by in vitro splicing in HeLa nuclear extracts.	UV crosslink, competition and immunoprecipitation assays in HeLa nuclear extracts.
22-27	ETR-3	UUGUGU	Sequences of 20nt random for SELEX.		SELEX of 20nt random with recombinant protein, some winner sequences are verified by EMSA.
23-27	CUG-BP1	UGUGU	Sequences of 35nt random for SELEX.		SELEX of 35nt random with recombinant protein. Surface plasmon resonance and EMSA.
23-28	CUG-BP1	UGUGUG	Sequences of 35nt random for SELEX.		SELEX of 35nt random with recombinant protein. Surface plasmon resonance and EMSA.
23-29	CUG-BP1	UGUGUGU	Sequences of 35nt random for SELEX.		SELEX of 35nt random with recombinant protein. Surface plasmon resonance and EMSA.
23-27	ETR-3	UGUGU	Sequences of 20nt random for SELEX.		SELEX of 20nt random with recombinant protein, some winner sequences are verified by EMSA.
23-28	TDP43	UGUGUG	synthesized oligos		UV crosslink, SDS-PAGE, EMSA with recombinant protein.
23-28	ETR-3	UGUGUG	Sequences of 20nt random for SELEX.		SELEX of 20nt random with recombinant protein, some winner sequences are verified by EMSA.
23-27	Nova-1	UGUGU	Synthesized oligos		NMR titrations using recombinant protein
24-28	ETR-3	GUGUG	Sequences of 20nt random for SELEX.		SELEX of 20nt random with recombinant protein, some winner sequences are verified by EMSA.
24-29	ETR-3	GUGUGU	Sequences of 20nt random for SELEX.		SELEX of 20nt random with recombinant protein, some winner sequences are verified by EMSA.
25-29	CUG-BP1	UGUGU	Sequences of 35nt random for SELEX.		SELEX of 35nt random with recombinant protein. Surface plasmon resonance and EMSA.
25-29	ETR-3	UGUGU	Sequences of 20nt random for SELEX.		SELEX of 20nt random with recombinant protein, some winner sequences are verified by EMSA.
25-29	Nova-1	UGUGU	Synthesized oligos		NMR titrations using recombinant protein
27-31	ETR-3	UGUUC	Sequences of 20nt random for SELEX.		SELEX of 20nt random with recombinant protein, some winner sequences are verified by EMSA.
30-34	SRp40	UCUGG	Construct of EX_M1 - INT1 - EX_M2 murine IgM and its variants obtained by replacing the natural ESE in the M2 exon with 20nt random.	SELEX imposing a selection of the constructs for splicing rather than for binding. Selection of the constructs by splicing in HeLa S100 extracts complemented by recombinant SR protein. Winners are confirmed by in vitro splicing in HeLa nuclear extracts.	UV crosslink, competition and immunoprecipitation assays in HeLa nuclear extracts.
35-40	SRp38	AGACAA	Constructs of beta-globin [3043].	In vitro splicing with HeLa S100 extracts. Splicing-inhibition and spliceosome-assembly assays.	EMSA and RNase protection assay with recombinant protein.
40-44	SRp30c	AGCAC	Synthesized oligos. Sequences of 20nt random for SELEX.	In vitro splicing with HeLa nuclear extracts, siRNA.	SELEX of 20nt random with recombinant protein. EMSA, UV crosslink, SDS-PAGE with HeLa nuclear extracts.
46-51	hnRNP P (TLS)	UGGUGG	Homopolymers. Sequences of 25 nt random for SELEX.		SELEX of 25nt random with recombinant protein. SDS-PAGE, EMSA, UV crosslink, competition and immunoprecipitation assays with HeLa nuclear extracts.
49-53	KSRP	UGGGU	Synthesized oligos		NMR, scaffold-independent analysis (SIA) with recombinant protein
49-53	hnRNP H1	UGGGU	Construct of RPL3 [6122] EX3 - INT3 - EX4	In vivo splicing in HeLa	GST pull-down, mass spectrometry, Immunoprecipitation, western blotting, RNA pull-down assay, REMSA, RNA interference in HeLa and Calu6
49-53	hnRNP H2	UGGGU	Construct of CHRNA1 [1134] EX2-INT2-EX3-INT-EX_P3A-INT-EX4	In vivo splicing assay in HeLa	Western blotting using HEK293T nuclear extract, immunodepletion, surface plasmon resonance
49-53	hnRNP H3	UGGGU	Construct of CHRNA1 [1134] EX2-INT2-EX3-INT-EX_P3A-INT-EX4	In vivo splicing assay in HeLa	Western blotting using HEK293T nuclear extract, immunodepletion, surface plasmon resonance
50-55	hnRNP P (TLS)	GGGUGG	Homopolymers. Sequences of 25 nt random for SELEX.		SELEX of 25nt random with recombinant protein. SDS-PAGE, EMSA, UV crosslink, competition and immunoprecipitation assays with HeLa nuclear extracts.
51-56	ZRANB2	GGUGGU	Synthesized sequences		Fluorescence anisotropy titration, isothermal titration calorimetry and HSQC spectroscopy using recombinant protein
51-56	RBM5	GGUGGU	Synthesized sequences		Fluorescence anisotropy titration, isothermal titration calorimetry and HSQC spectroscopy using recombinant protein
53-58	hnRNP P (TLS)	UGGUGA	Homopolymers. Sequences of 25 nt random for SELEX.		SELEX of 25nt random with recombinant protein. SDS-PAGE, EMSA, UV crosslink, competition and immunoprecipitation assays with HeLa nuclear extracts.
57-60	YB-1	GAUC	Sequences of 20 nt random for SELEX. Constructs of wt and mutated CD44 [960] RSV - INTv4 - EXv5 - INTv5 - RSV	In vivo splicing in HEK-293 cells.	SELEX of 20nt random sequences with recombinant protein. Winners confirmed by EMSA with recombinant protein. In vivo splicing in HEK-293 cells with wt and mutated sequences, EMSA. UV crosslinking.
57-60	SRp20	GAUC	Synthesized sequences		NMR spectroscopy
63-67	SLM-2	ACAAA	Synthetic sequences.		X-ray crystallography and fluorescence polarization
65-68	SLM-2	AAAU	Synthetic sequences.		X-ray crystallography, NMR spectroscopy and NMR chemical shift
65-68	Sam68	AAAU	Synthetic sequences.		X-ray crystallography, NMR spectroscopy and NMR chemical shift
65-69	SLM-2	AAAUA	Synthetic sequences.		X-ray crystallography, NMR spectroscopy and NMR chemical shift
65-69	Sam68	AAAUA	Synthetic sequences.		X-ray crystallography, NMR spectroscopy and NMR chemical shift
66-69	SLM-2	AAUA	Synthetic sequences.		X-ray crystallography, NMR spectroscopy and NMR chemical shift
66-69	Sam68	AAUA	Synthetic sequences.		X-ray crystallography, NMR spectroscopy and NMR chemical shift
69-73	SRp40	ACGGG	Construct of EX_M1 - INT1 - EX_M2 murine IgM and its variants obtained by replacing the natural ESE in the M2 exon with 20nt random.	SELEX imposing a selection of the constructs for splicing rather than for binding. Selection of the constructs by splicing in HeLa S100 extracts complemented by recombinant SR protein. Winners are confirmed by in vitro splicing in HeLa nuclear extracts.	UV crosslink, competition and immunoprecipitation assays in HeLa nuclear extracts.
74-81	SRp20	UUCAUCAC	Sequences of 20 nt random for SELEX. Constructs of EXE1A_Adenovirus - partial_INT_E1A_Adenovirus - partial_INT_FN1 - EX_ED1_FN1 of FIBRONECTIN (FN1) [2335] for in vitro splicing. Construct of Sp1 unit of Adenovirus E1A for in vitro splicing.	In vitro splicing in HeLa S100 extracts.	SELEX of 20-nt random with recombinant protein. Winners confirmed by EMSA with recombinant protein, UV crosslink, complementation assay, immunoprecipitations with HeLa S100 and nuclear extracts.
74-78	Nova-1	UUCAU	Synthesized oligos		NMR titrations using recombinant protein
75-79	SRp20	UCAUC	Synthesized sequences		NMR spectroscopy
76-79	YB-1	CAUC	Sequences of 20 nt random for SELEX. Constructs of wt and mutated CD44 [960] RSV - INTv4 - EXv5 - INTv5 - RSV	In vivo splicing in HEK-293 cells.	SELEX of 20nt random sequences with recombinant protein. Winners confirmed by EMSA with recombinant protein. In vivo splicing in HEK-293 cells with wt and mutated sequences, EMSA. UV crosslinking.
76-79	SRp20	CAUC	Synthesized sequences		NMR spectroscopy
77-81	Nova-2	AUCAC	Synthesized sequences		X-ray crystallography with recombinant protein.
88-91	YB-1	CACC	Sequences of 20 nt random for SELEX. Constructs of wt and mutated CD44 [960] RSV - INTv4 - EXv5 - INTv5 - RSV	In vivo splicing in HEK-293 cells.	SELEX of 20nt random sequences with recombinant protein. Winners confirmed by EMSA with recombinant protein. In vivo splicing in HEK-293 cells with wt and mutated sequences, EMSA. UV crosslinking.
102-107	hnRNP A1	UAGGAA	Construct of major late transcription unit of adenovirus 2 EX1 - INT1 - EX2 for in vitro splicing assay. Sequences of 20 nt random for SELEX.	In vitro splicing in HeLa nuclear extracts.	SELEX of 20nt random sequences with recombinant protein. Winners confirmed by filter binding assays with purified protein. Confirmed by UV-crosslink and immunoblot with HeLa nuclear extract
102-106	hnRNP A1	UAGGA	Construct of BRCA1 [672] EX17 - INT17 - EX18 - INT18 - EX19. WT or mutated exon 18 RNA substrates.	In vitro splicing in HeLa nuclear extract	Mutational analysis, RNA affinity chromatography, UV cross-linking, immunoprecipitation with HeLa nuclear extract.
103-107	SRp30c	AGGAA	Synthesized oligos. Sequences of 20nt random for SELEX.	In vitro splicing with HeLa nuclear extracts, siRNA.	SELEX of 20nt random with recombinant protein. EMSA, UV crosslink, SDS-PAGE with HeLa nuclear extracts.
115-119	SRp40	ACAGG	Construct of EX_M1 - INT1 - EX_M2 murine IgM and its variants obtained by replacing the natural ESE in the M2 exon with 20nt random.	SELEX imposing a selection of the constructs for splicing rather than for binding. Selection of the constructs by splicing in HeLa S100 extracts complemented by recombinant SR protein. Winners are confirmed by in vitro splicing in HeLa nuclear extracts.	UV crosslink, competition and immunoprecipitation assays in HeLa nuclear extracts.
122-129	SF2/ASF	GAAGAAGA	Sequences of fibronectin FN1 [2335] EX_EDA and mutants		UV crosslink, competition assay, immunoprecipitation with HeLa nuclear extracts
122-129	SC35	GAAGAAGA	Sequences of fibronectin FN1 [2335] EX_EDA and mutants		UV crosslink, competition assay, immunoprecipitation with HeLa nuclear extracts
122-129	SRp40	GAAGAAGA	Sequences of fibronectin FN1 [2335] EX_EDA and mutants		UV crosslink, competition assay, immunoprecipitation with HeLa nuclear extracts
122-129	SRp55	GAAGAAGA	Sequences of fibronectin FN1 [2335] EX_EDA and mutants		UV crosslink, competition assay, immunoprecipitation with HeLa nuclear extracts
122-129	SRp75	GAAGAAGA	Sequences of fibronectin FN1 [2335] EX_EDA and mutants		UV crosslink, competition assay, immunoprecipitation with HeLa nuclear extracts
122-127	HTra2beta1	GAAGAA	Synthesized sequences		NMR spectroscopy
123-127	HTra2beta1	AAGAA	Sequences of 20 nt random for SELEX. Sequence of beta-globin [3043] and constructs of murine IgM-based pre-mRNA for in vitro splicing.	In vitro splicing in HeLa S100 and nuclear extracts.	SELEX of 20nt random with recombinant protein, confirmed by EMSA in HeLa nuclear extract and S100. EMSA with recombinant protein.
123-128	SRp54	AAGAAG	Construct of Tau MAPT [4137] EX9 - INT9 - EX10 - INT10 - EX11 with GFP cDNA inserted into EX11.	In vivo splicing in HEK293.	Positive clones identified by fluorescence-activated cell sorting and visual inspection. Confirmed by UV crosslink, immunoprecipitation, SDS-PAGE.
123-128	HTra2beta1	AAGAAG	Construct of Tau MAPT [4137] EX9 - INT9 - EX10 - INT10 - EX11 with GFP cDNA inserted into EX11.	In vivo splicing in HEK293.	Positive clones identified by fluorescence-activated cell sorting and visual inspection. Confirmed by UV crosslink, immunoprecipitation, SDS-PAGE.
123-127	HTra2alpha	AAGAA	Sequences of 20 nt random for SELEX. Sequence of beta-globin [3043] and constructs of murine IgM-based pre-mRNA for in vitro splicing.	In vitro splicing in HeLa S100 and nuclear extracts.	SELEX of 20nt random with recombinant protein, confirmed by EMSA in HeLa nuclear extract and S100. EMSA with recombinant protein.
123-127	hnRNP H1	AAGAA	Synthesized sequences		RNA-affinity chromatography assays with HeLa NE and immunoblotting or with recombinant protein.
123-127	hnRNP H2	AAGAA	Synthesized sequences		RNA-affinity chromatography assays with HeLa NE and immunoblotting or with recombinant protein.
124-128	SC35	AGAAG	Construct of HIV-1 env [155971] EX_6D and part of flanking introns.	In vitro splicing with HeLa nuclear extracts	RNA affinity chromatography assay and immunoblot.
127-131	hnRNP H1	AGAGA	Synthesized sequences		RNA-affinity chromatography assays with HeLa NE and immunoblotting or with recombinant protein.
127-131	hnRNP H2	AGAGA	Synthesized sequences		RNA-affinity chromatography assays with HeLa NE and immunoblotting or with recombinant protein.
131-136	hnRNP K	ACCCAA	Sequences of 50nt random for SELEX.		SELEX of random 50nt with recombinant protein.
135-138	SLM-2	AAAU	Synthetic sequences.		X-ray crystallography, NMR spectroscopy and NMR chemical shift
135-138	Sam68	AAAU	Synthetic sequences.		X-ray crystallography, NMR spectroscopy and NMR chemical shift
150-155	Nova-1	CUCAAC	Sequences of 25-nt random.		SELEX of 25nt random with recombinant protein. EMSA and Filter Binding Assay with recombinant protein.
150-155	Nova-2	CUCAAC	Sequences of 25-nt random.		SELEX of 25nt random with recombinant protein. EMSA and Filter Binding Assay with recombinant protein.
151-155	HTra2beta1	UCAAC	Synthesized sequences		NMR spectroscopy
158-162	HuB	CUUUA	Sequences of 25 nt random for SELEX.		SELEX of 25nt random sequences with recombinant protein.
158-162	TIA-1	CUUUA	Sequences of 68 nt random for SELEX.		SELEX of 68nt random sequences with recombinant protein. Winners confirmed by UV cross-linking, competition assay.
158-162	TIAL1	CUUUA	Sequences of 68 nt random for SELEX.		SELEX of 68nt random sequences with recombinant protein. Winners confirmed by UV cross-linking, competition assay.
162-166	SRp40	ACUGG	Construct of EX_M1 - INT1 - EX_M2 murine IgM and its variants obtained by replacing the natural ESE in the M2 exon with 20nt random.	SELEX imposing a selection of the constructs for splicing rather than for binding. Selection of the constructs by splicing in HeLa S100 extracts complemented by recombinant SR protein. Winners are confirmed by in vitro splicing in HeLa nuclear extracts.	UV crosslink, competition and immunoprecipitation assays in HeLa nuclear extracts.
168-173	ZRANB2	AGGUUA	Synthesized oligos. Sequences of 25nt random for SELEX.		SELEX of 25nt random with recombinant protein. EMSA, Fluorescence Anisotropy, NMR Spectroscopy.
190-196	SF2/ASF	CACACGA	Synthesized oligos		UV cross-linking, chemical shift mapping (NMR) with recombinant protein.
191-195	SRp40	ACACG	Construct of EX_M1 - INT1 - EX_M2 murine IgM and its variants obtained by replacing the natural ESE in the M2 exon with 20nt random.	SELEX imposing a selection of the constructs for splicing rather than for binding. Selection of the constructs by splicing in HeLa S100 extracts complemented by recombinant SR protein. Winners are confirmed by in vitro splicing in HeLa nuclear extracts.	UV crosslink, competition and immunoprecipitation assays in HeLa nuclear extracts.
195-200	PSF	GAAGGA	Construct of wt and mutant SMN2 [6607] EX6 - INT6 - EX7 - INT7 - EX8	In vivo splicing in 293A, C33A, SH-SY5Y along with PSF expression vector	RNA pulldown assay in HeLa nuclear extracts. In vivo splicing with deletion and mutation analysis.
195-200	HTra2beta1	GAAGGA	Construct of wt and mutant SMN2 [6607] EX6 - INT6 - EX7 - INT7 - EX8	In vivo splicing in 293A, C33A, SH-SY5Y along with PSF expression vector	RNA pulldown assay in HeLa nuclear extracts. In vivo splicing with deletion and mutation analysis.
195-201	hnRNP M	GAAGGAA	Construct of wt and mutant SMN2 [6607] EX6 - INT6 - EX7 - INT7 - EX8	In vivo splicing in 293A, C33A, SH-SY5Y, GM03813	RNA pulldown assay in HeLa nuclear extracts. In vivo splicing with deletion and mutation analysis
197-201	SRp30c	AGGAA	Synthesized oligos. Sequences of 20nt random for SELEX.	In vitro splicing with HeLa nuclear extracts, siRNA.	SELEX of 20nt random with recombinant protein. EMSA, UV crosslink, SDS-PAGE with HeLa nuclear extracts.
202-206	SC35	AGCAG	Construct of HIV-1 env [155971] EX_6D and part of flanking introns.	In vitro splicing with HeLa nuclear extracts	RNA affinity chromatography assay and immunoblot.
202-206	SRp30c	AGCAG	Synthesized oligos. Sequences of 20nt random for SELEX.	In vitro splicing with HeLa nuclear extracts, siRNA.	SELEX of 20nt random with recombinant protein. EMSA, UV crosslink, SDS-PAGE with HeLa nuclear extracts.
203-207	SRp40	GCAGG	Construct of EX_M1 - INT1 - EX_M2 murine IgM and its variants obtained by replacing the natural ESE in the M2 exon with 20nt random.	SELEX imposing a selection of the constructs for splicing rather than for binding. Selection of the constructs by splicing in HeLa S100 extracts complemented by recombinant SR protein. Winners are confirmed by in vitro splicing in HeLa nuclear extracts.	UV crosslink, competition and immunoprecipitation assays in HeLa nuclear extracts.
204-209	hnRNP H1	CAGGAC	Synthesized sequences		RNA-affinity chromatography assays with HeLa NE and immunoblotting or with recombinant protein.
204-209	hnRNP H2	CAGGAC	Synthesized sequences		RNA-affinity chromatography assays with HeLa NE and immunoblotting or with recombinant protein.
205-209	SRp30c	AGGAC	Synthesized oligos. Sequences of 20nt random for SELEX.	In vitro splicing with HeLa nuclear extracts, siRNA.	SELEX of 20nt random with recombinant protein. EMSA, UV crosslink, SDS-PAGE with HeLa nuclear extracts.
211-215	Nova-1	UUCAU	Synthesized oligos		NMR titrations using recombinant protein
212-216	SRp20	UCAUC	Synthesized sequences		NMR spectroscopy
213-216	YB-1	CAUC	Sequences of 20 nt random for SELEX. Constructs of wt and mutated CD44 [960] RSV - INTv4 - EXv5 - INTv5 - RSV	In vivo splicing in HEK-293 cells.	SELEX of 20nt random sequences with recombinant protein. Winners confirmed by EMSA with recombinant protein. In vivo splicing in HEK-293 cells with wt and mutated sequences, EMSA. UV crosslinking.
213-216	SRp20	CAUC	Synthesized sequences		NMR spectroscopy
214-219	hnRNP G	AUCCCA	Sequences deriving from SMN2 [6607]. Synthetic sequences.		NMR spectroscopy, isothermal titration calorimetry. EMSA with recombinat protein and other competitor protein (HTra2beta1).
231-236	hnRNP G	UAAGAC	Sequences deriving from SMN2 [6607]. Synthetic sequences.		NMR spectroscopy, isothermal titration calorimetry. EMSA with recombinat protein and other competitor protein (HTra2beta1).
232-236	SRp30c	AAGAC	Synthesized oligos. Sequences of 20nt random for SELEX.	In vitro splicing with HeLa nuclear extracts, siRNA.	SELEX of 20nt random with recombinant protein. EMSA, UV crosslink, SDS-PAGE with HeLa nuclear extracts.
235-239	SRp40	ACUGG	Construct of EX_M1 - INT1 - EX_M2 murine IgM and its variants obtained by replacing the natural ESE in the M2 exon with 20nt random.	SELEX imposing a selection of the constructs for splicing rather than for binding. Selection of the constructs by splicing in HeLa S100 extracts complemented by recombinant SR protein. Winners are confirmed by in vitro splicing in HeLa nuclear extracts.	UV crosslink, competition and immunoprecipitation assays in HeLa nuclear extracts.
237-241	KSRP	UGGGU	Synthesized oligos		NMR, scaffold-independent analysis (SIA) with recombinant protein
237-241	hnRNP H1	UGGGU	Construct of RPL3 [6122] EX3 - INT3 - EX4	In vivo splicing in HeLa	GST pull-down, mass spectrometry, Immunoprecipitation, western blotting, RNA pull-down assay, REMSA, RNA interference in HeLa and Calu6
237-241	hnRNP H2	UGGGU	Construct of CHRNA1 [1134] EX2-INT2-EX3-INT-EX_P3A-INT-EX4	In vivo splicing assay in HeLa	Western blotting using HEK293T nuclear extract, immunodepletion, surface plasmon resonance
237-241	hnRNP H3	UGGGU	Construct of CHRNA1 [1134] EX2-INT2-EX3-INT-EX_P3A-INT-EX4	In vivo splicing assay in HeLa	Western blotting using HEK293T nuclear extract, immunodepletion, surface plasmon resonance
243-247	TIA-1	CUUUG	Sequences of 68 nt random for SELEX.		SELEX of 68nt random sequences with recombinant protein. Winners confirmed by UV cross-linking, competition assay.
243-247	TIAL1	CUUUG	Sequences of 68 nt random for SELEX.		SELEX of 68nt random sequences with recombinant protein. Winners confirmed by UV cross-linking, competition assay.
253-257	SRp40	ACUGC	Construct of EX_M1 - INT1 - EX_M2 murine IgM and its variants obtained by replacing the natural ESE in the M2 exon with 20nt random.	SELEX imposing a selection of the constructs for splicing rather than for binding. Selection of the constructs by splicing in HeLa S100 extracts complemented by recombinant SR protein. Winners are confirmed by in vitro splicing in HeLa nuclear extracts.	UV crosslink, competition and immunoprecipitation assays in HeLa nuclear extracts.
253-258	hnRNP DL	ACUGCA	Sequences of 20 nt random for SELEX.		SELEX of 20nt random with protein and filter binding assay. UV crosslink, immunoblot on HL-60 cells.
264-268	ETR-3	UGUUG	Sequences of 20nt random for SELEX.		SELEX of 20nt random with recombinant protein, some winner sequences are verified by EMSA.
267-273	SC35	UGGAGAU	Sequences of 20 nt random for SELEX. Constructs of EXE1A_Adenovirus - partial_INT_E1A_Adenovirus - partial_INT_FN1 - EX_ED1_FN1 of FIBRONECTIN (FN1) [2335] for in vitro splicing. Construct of Sp1 unit of Adenovirus E1A for in vitro splicing.	In vitro splicing in HeLa S100 extracts.	SELEX of 20-nt random with recombinant protein. Winners confirmed by EMSA with recombinant protein, UV crosslink, complementation assay, immunoprecipitations with HeLa S100 and nuclear extracts.
281-285	QKI	CUAAU	Construct of wt and mutant NUMB [8650] EX11 - INT11 - EX12 - INT12 - EX13. Constructs of wt and mutant Ad2 MINX EX1 - INT1 - EX2	In vivo splicing in HEK-293 along with QKI expression vector. In vitro splicing assays in HeLa nuclear extracts and recombinant protein.	EMSA with WT and mutated sequences and UV crosslinking with recombinant protein
282-285	Sam68	UAAU	Synthetic sequences.		X-ray crystallography and fluorescence polarization
282-285	SLM-2	UAAU	Synthetic sequences.		X-ray crystallography and fluorescence polarization
303-308	ZRANB2	AGGUAA	Synthesized oligos. Sequences of 25nt random for SELEX.		SELEX of 25nt random with recombinant protein. EMSA, Fluorescence Anisotropy, NMR Spectroscopy.
303-308	RBM5	AGGUAA	Synthesized sequences		Chemical shift mapping (NMR)
306-309	Sam68	UAAU	Synthetic sequences.		X-ray crystallography and fluorescence polarization
306-309	SLM-2	UAAU	Synthetic sequences.		X-ray crystallography and fluorescence polarization
308-312	HuB	AUUUG	Sequences of 25 nt random for SELEX.		SELEX of 25nt random sequences with recombinant protein.
315-319	hnRNP A0	AUUUA	Sequence of 30nt.		RNA affinity chromatography with HeLa nuclear extract confirmed by UV crosslink
315-319	hnRNP A1	AUUUA	Partial sequence of colony stimulating factor 2 CSF2 [1437] 3'UTR.		UV crosslink and immunoprecipitation with cytoplasmic lysates of lymphocytes.
315-319	hnRNP C	AUUUA	Partial sequence of colony stimulating factor 2 CSF2 [1437] 3'UTR.		UV crosslink and immunoprecipitation with cytoplasmic lysates of lymphocytes.
315-319	hnRNP D	AUUUA	WT and mutants rabbit beta-globin [100009084] 3'UTR, c-fos [2353] and c-myc [4609]		UV crosslink and SDS-PAGE with recombinant protein. EMSA with recombinant protein.
315-319	HuR	AUUUA	Sequence and mutants of human Papillomavirus Type 1 Late 3' UTR h1ARE.		UV crosslink, immunoblotting with HeLa nuclear extracts, EMSA with recombinant protein.
315-319	HuB	AUUUA	Sequences of 25 nt random for SELEX.		SELEX of 25nt random sequences with recombinant protein.
315-319	TIA-1	AUUUA	Sequences of 68 nt random for SELEX.		SELEX of 68nt random sequences with recombinant protein. Winners confirmed by UV cross-linking, competition assay.
315-319	TIAL1	AUUUA	Sequences of 68 nt random for SELEX.		SELEX of 68nt random sequences with recombinant protein. Winners confirmed by UV cross-linking, competition assay.
318-323	KSRP	UAUUAU	Sequences deriving from TNF [7124]		NMR and CD with recombinant protein
327-331	TIA-1	GUUUG	Sequences of 68 nt random for SELEX.		SELEX of 68nt random sequences with recombinant protein. Winners confirmed by UV cross-linking, competition assay.
327-331	TIAL1	GUUUG	Sequences of 68 nt random for SELEX.		SELEX of 68nt random sequences with recombinant protein. Winners confirmed by UV cross-linking, competition assay.
329-334	MBNL1	UUGCUU	Sequences of 32nt random for SELEX. Synthesized sequences. Sequence deriving from mutated MBNL1 [4154], MBNL2 [10150], mutated ATP2A1 [487], GRIN1 [2902], INSR [3643]. Construct of PLEKHH2 [130271] EX20 - INT20 - EX21 - INT21 - EX22.	In vivo splicing in HeLa	SELEX of 32nt random and EMSA with recombinant protein.
332-336	HuB	CUUUC	Sequences of 25 nt random for SELEX.		SELEX of 25nt random sequences with recombinant protein.
332-336	TIA-1	CUUUC	Sequences of 68 nt random for SELEX.		SELEX of 68nt random sequences with recombinant protein. Winners confirmed by UV cross-linking, competition assay.
332-336	TIAL1	CUUUC	Sequences of 68 nt random for SELEX.		SELEX of 68nt random sequences with recombinant protein. Winners confirmed by UV cross-linking, competition assay.
335-339	hnRNP I (PTB)	UCUCU	Synthesized sequences		NMR, EMSA with recombinant protein
343-348	hnRNP A1	UAGAGA	Construct of major late transcription unit of adenovirus 2 EX1 - INT1 - EX2 for in vitro splicing assay. Sequences of 20 nt random for SELEX.	In vitro splicing in HeLa nuclear extracts.	SELEX of 20nt random sequences with recombinant protein. Winners confirmed by filter binding assays with purified protein. Confirmed by UV-crosslink and immunoblot with HeLa nuclear extract
344-350	SRp38	AGAGAAA	Synthesized sequences		RNAcompete using recombinant protein
344-348	hnRNP H1	AGAGA	Synthesized sequences		RNA-affinity chromatography assays with HeLa NE and immunoblotting or with recombinant protein.
344-348	hnRNP H2	AGAGA	Synthesized sequences		RNA-affinity chromatography assays with HeLa NE and immunoblotting or with recombinant protein.
352-355	SLM-2	AAUA	Synthetic sequences.		X-ray crystallography, NMR spectroscopy and NMR chemical shift
352-355	Sam68	AAUA	Synthetic sequences.		X-ray crystallography, NMR spectroscopy and NMR chemical shift
360-364	HuB	GUUUC	Sequences of 25 nt random for SELEX.		SELEX of 25nt random sequences with recombinant protein.
360-364	TIA-1	GUUUC	Sequences of 68 nt random for SELEX.		SELEX of 68nt random sequences with recombinant protein. Winners confirmed by UV cross-linking, competition assay.
360-364	TIAL1	GUUUC	Sequences of 68 nt random for SELEX.		SELEX of 68nt random sequences with recombinant protein. Winners confirmed by UV cross-linking, competition assay.
362-366	Nova-1	UUCAU	Synthesized oligos		NMR titrations using recombinant protein
371-377	SF2/ASF	CAGAGGA	Construct of EX_M1 - INT1 - EX_M2 murine IgM and its variants obtained by replacing the natural ESE in the M2 exon with 20nt random.	SELEX imposing a selection of the constructs for splicing rather than for binding. Selection of the constructs by splicing in HeLa S100 extracts complemented by recombinant SR protein. Winners are confirmed by in vitro splicing in HeLa nuclear extracts.	UV crosslink, competition and immunoprecipitation assays in HeLa nuclear extracts.
372-376	SRp40	AGAGG	Construct of EX_M1 - INT1 - EX_M2 murine IgM and its variants obtained by replacing the natural ESE in the M2 exon with 20nt random.	SELEX imposing a selection of the constructs for splicing rather than for binding. Selection of the constructs by splicing in HeLa S100 extracts complemented by recombinant SR protein. Winners are confirmed by in vitro splicing in HeLa nuclear extracts.	UV crosslink, competition and immunoprecipitation assays in HeLa nuclear extracts.
372-376	hnRNP H1	AGAGG	Synthesized sequences		RNA-affinity chromatography assays with HeLa NE and immunoblotting or with recombinant protein.
372-376	hnRNP H2	AGAGG	Synthesized sequences		RNA-affinity chromatography assays with HeLa NE and immunoblotting or with recombinant protein.
374-378	SRp30c	AGGAC	Synthesized oligos. Sequences of 20nt random for SELEX.	In vitro splicing with HeLa nuclear extracts, siRNA.	SELEX of 20nt random with recombinant protein. EMSA, UV crosslink, SDS-PAGE with HeLa nuclear extracts.
379-384	HuB	AUUUUC	Sequences of 25 nt random for SELEX.		SELEX of 25nt random sequences with recombinant protein.
379-384	TIA-1	AUUUUC	Sequences of 68 nt random for SELEX.		SELEX of 68nt random sequences with recombinant protein. Winners confirmed by UV cross-linking, competition assay.
379-384	TIAL1	AUUUUC	Sequences of 68 nt random for SELEX.		SELEX of 68nt random sequences with recombinant protein. Winners confirmed by UV cross-linking, competition assay.
385-389	CUG-BP1	UGUGU	Sequences of 35nt random for SELEX.		SELEX of 35nt random with recombinant protein. Surface plasmon resonance and EMSA.
385-389	ETR-3	UGUGU	Sequences of 20nt random for SELEX.		SELEX of 20nt random with recombinant protein, some winner sequences are verified by EMSA.
385-389	Nova-1	UGUGU	Synthesized oligos		NMR titrations using recombinant protein
392-396	SRp40	UCUGG	Construct of EX_M1 - INT1 - EX_M2 murine IgM and its variants obtained by replacing the natural ESE in the M2 exon with 20nt random.	SELEX imposing a selection of the constructs for splicing rather than for binding. Selection of the constructs by splicing in HeLa S100 extracts complemented by recombinant SR protein. Winners are confirmed by in vitro splicing in HeLa nuclear extracts.	UV crosslink, competition and immunoprecipitation assays in HeLa nuclear extracts.
394-398	hnRNP F	UGGGA	Synthesized sequences.		NMR titration using recombinant protein
394-398	hnRNP H1	UGGGA	Construct of CFTR [1080] EX8 - INT8 - EX9 - INT9 - EX10	In vivo splicing in Hep3B cells of WT and mutant CFTR constructs.	UV cross-linking, pull-down assay, immunoblotting in HeLa nuclear extracts with wt and mutated RNAs.
394-398	hnRNP H2	UGGGA	Construct of CFTR [1080] EX8 - INT8 - EX9 - INT9 - EX10	In vivo splicing in Hep3B cells of WT and mutant CFTR constructs.	UV cross-linking, pull-down assay, immunoblotting in HeLa nuclear extracts with wt and mutated RNAs.
394-398	hnRNP H3	UGGGA	Construct of CFTR [1080] EX8 - INT8 - EX9 - INT9 - EX10	In vivo splicing in Hep3B cells of WT and mutant CFTR constructs.	UV cross-linking, pull-down assay, immunoblotting in HeLa nuclear extracts with wt and mutated RNAs.
400-404	SRp30c	UGGAC	Synthesized oligos. Sequences of 20nt random for SELEX.	In vitro splicing with HeLa nuclear extracts, siRNA.	SELEX of 20nt random with recombinant protein. EMSA, UV crosslink, SDS-PAGE with HeLa nuclear extracts.

## Sheet: RBPmap
List of predicted RNA-binding motifs in CD44 v10 exon and flanking introns by using RBPmap
Sequence Position	Genomic Coordinate	Motif	K-mer	Z-score	P-value	Protein name
191	chr11:35211336	acacrav	acacgaa	3676	1.18e-04	Protein: HNRNPL(Hs/Mm)
187	chr11:35211332	amayama	ccacaca	3453	2.77e-04	Protein: HNRNPL(Hs/Mm)
32	chr11:35211177	ugrwgvh	uggagac	3433	2.98e-04	Protein: SRSF1(Hs/Mm)
189	chr11:35211334	amayama	acacacg	3413	3.21e-04	Protein: HNRNPL(Hs/Mm)
151	chr11:35211296	wcwwc	ucaac	3382	3.60e-04	Protein: SRSF3(Hs/Mm)
154	chr11:35211299	wcwwc	acuac	3382	3.60e-04	Protein: SRSF3(Hs/Mm)
122	chr11:35211267	gaagaa	gaagaa	3304	4.77e-04	Protein: TRA2B(Hs/Mm)
185	chr11:35211330	amayama	acccaca	3227	6.25e-04	Protein: HNRNPL(Hs/Mm)
53	chr11:35211198	ugrwgvh	uggugau	3133	8.65e-04	Protein: SRSF1(Hs/Mm)
160	chr11:35211305	yywcwsg	uuacugg	3097	9.77e-04	Protein: SRSF5(Hs/Mm)
176	chr11:35211321	yywcwsg	ccucuca	2989	1.40e-03	Protein: SRSF5(Hs/Mm)
113	chr11:35211258	yywcwsg	ucacagg	2978	1.45e-03	Protein: SRSF5(Hs/Mm)
96	chr11:35211241	yrcrkm	cacaga	2968	1.50e-03	Protein: SRSF6(Hs/Mm)
344	chr11:35211489	agagavm	agagaaa	2964	1.52e-03	Protein: SRSF10(Hs/Mm)
121	chr11:35211266	gragga	ggaaga	2946	1.61e-03	Protein: SRSF1(Hs/Mm)
125	chr11:35211270	gaagaa	gaagag	2929	1.70e-03	Protein: TRA2B(Hs/Mm)
346	chr11:35211491	agagavm	agaaaca	2892	1.91e-03	Protein: SRSF10(Hs/Mm)
75	chr11:35211220	wcwwc	ucauc	2892	1.91e-03	Protein: SRSF3(Hs/Mm)
93	chr11:35211238	amayama	ccacaca	2880	1.99e-03	Protein: HNRNPL(Hs/Mm)
93	chr11:35211238	yywcwsg	ccacaca	2871	2.05e-03	Protein: SRSF5(Hs/Mm)
95	chr11:35211240	amayama	acacaga	2827	2.35e-03	Protein: HNRNPL(Hs/Mm)
118	chr11:35211263	gragga	ggugga	2806	2.51e-03	Protein: SRSF1(Hs/Mm)
144	chr11:35211289	ugrwgvh	ugaaggc	2733	3.14e-03	Protein: SRSF1(Hs/Mm)
261	chr11:35211406	ugcygyy	uacuguu	2717	3.29e-03	Protein: SRSF2(Hs/Mm)
249	chr11:35211394	gryymcyr	aguuacug	2705	3.42e-03	Protein: SRSF2(Hs/Mm)
258	chr11:35211403	gryymcyr	aguuacug	2705	3.42e-03	Protein: SRSF2(Hs/Mm)
271	chr11:35211416	gryymcyr	gauuccaa	2705	3.42e-03	Protein: SRSF2(Hs/Mm)
121	chr11:35211266	kgrwgsm	ggaagaa	2704	3.43e-03	Protein: SRSF9(Hs/Mm)
255	chr11:35211400	ugcygyy	ugcaguu	2667	3.83e-03	Protein: SRSF2(Hs/Mm)
157	chr11:35211302	wcwwc	acuuu	2667	3.83e-03	Protein: SRSF3(Hs/Mm)
159	chr11:35211304	wcwwc	uuuac	2667	3.83e-03	Protein: SRSF3(Hs/Mm)
172	chr11:35211317	wcwwc	uauac	2647	4.06e-03	Protein: SRSF3(Hs/Mm)
175	chr11:35211320	wcwwc	accuc	2647	4.06e-03	Protein: SRSF3(Hs/Mm)
103	chr11:35211248	acgagagay	aggaaugau	2638	4.17e-03	Protein: SRSF7(Hs/Mm)
120	chr11:35211265	ugrwgvh	uggaaga	2633	4.23e-03	Protein: SRSF1(Hs/Mm)
105	chr11:35211250	gragga	gaauga	2602	4.63e-03	Protein: SRSF1(Hs/Mm)
242	chr11:35211387	yywcwsg	ccuuugg	2581	4.93e-03	Protein: SRSF5(Hs/Mm)
20	chr11:35211165	aaguguu	aauugug	2568	5.11e-03	Protein: TRA2B(Hs/Mm)
24	chr11:35211169	aaguguu	guguguu	2568	5.11e-03	Protein: TRA2B(Hs/Mm)
135	chr11:35211280	wcwwc	aaauc	2559	5.25e-03	Protein: SRSF3(Hs/Mm)
138	chr11:35211283	wcwwc	ucauu	2559	5.25e-03	Protein: SRSF3(Hs/Mm)
7	chr11:35211152	aaguguu	aagcuuu	2558	5.26e-03	Protein: TRA2B(Hs/Mm)
124	chr11:35211269	acgagagay	agaagagac	2550	5.39e-03	Protein: SRSF7(Hs/Mm)
124	chr11:35211269	ggagwd	agaaga	2540	5.54e-03	Protein: SRSF2(Hs/Mm)
126	chr11:35211271	ggagwd	aagaga	2540	5.54e-03	Protein: SRSF2(Hs/Mm)
46	chr11:35211191	ugrwgvh	ugguggg	2533	5.65e-03	Protein: SRSF1(Hs/Mm)
50	chr11:35211195	ugrwgvh	ggguggu	2533	5.65e-03	Protein: SRSF1(Hs/Mm)
350	chr11:35211495	acgagagay	acaauauau	2500	6.21e-03	Protein: SRSF7(Hs/Mm)
14	chr11:35211159	yrcrkm	ugcagc	2489	6.41e-03	Protein: SRSF6(Hs/Mm)
369	chr11:35211514	yrcrkm	uacaga	2489	6.41e-03	Protein: SRSF6(Hs/Mm)
260	chr11:35211405	yywcwsg	uuacugu	2484	6.50e-03	Protein: SRSF5(Hs/Mm)
187	chr11:35211332	yywcwsg	ccacaca	2462	6.91e-03	Protein: SRSF5(Hs/Mm)
189	chr11:35211334	yywcwsg	acacacg	2462	6.91e-03	Protein: SRSF5(Hs/Mm)
251	chr11:35211396	yywcwsg	uuacugc	2462	6.91e-03	Protein: SRSF5(Hs/Mm)
193	chr11:35211338	acgagagay	acgaaggaa	2438	7.38e-03	Protein: SRSF7(Hs/Mm)
216	chr11:35211361	acgagagay	cccagugac	2438	7.38e-03	Protein: SRSF7(Hs/Mm)
212	chr11:35211357	wcwwc	ucauc	2431	7.53e-03	Protein: SRSF3(Hs/Mm)
145	chr11:35211290	gragga	gaaggc	2430	7.55e-03	Protein: SRSF1(Hs/Mm)
39	chr11:35211184	amayama	aagcaca	2427	7.61e-03	Protein: HNRNPL(Hs/Mm)
66	chr11:35211211	wcwwc	aauac	2402	8.15e-03	Protein: SRSF3(Hs/Mm)
342	chr11:35211487	agagavm	auagaga	2398	8.24e-03	Protein: SRSF10(Hs/Mm)
190	chr11:35211335	crsmsgw	cacacga	2389	8.45e-03	Protein: SRSF1(Hs/Mm)
346	chr11:35211491	amayama	agaaaca	2387	8.49e-03	Protein: HNRNPL(Hs/Mm)
56	chr11:35211201	wcwwc	ugauc	2373	8.82e-03	Protein: SRSF3(Hs/Mm)
59	chr11:35211204	wcwwc	ucuua	2373	8.82e-03	Protein: SRSF3(Hs/Mm)
63	chr11:35211208	wcwwc	acaaa	2373	8.82e-03	Protein: SRSF3(Hs/Mm)
97	chr11:35211242	amayama	acagaua	2360	9.14e-03	Protein: HNRNPL(Hs/Mm)
14	chr11:35211159	ugrwgvh	ugcagca	2333	9.82e-03	Protein: SRSF1(Hs/Mm)
103	chr11:35211248	ggagwd	aggaau	2333	9.82e-03	Protein: SRSF2(Hs/Mm)
117	chr11:35211262	ggagwd	aggugg	2333	9.82e-03	Protein: SRSF2(Hs/Mm)
86	chr11:35211231	wcwwc	uccac	2314	1.03e-02	Protein: SRSF3(Hs/Mm)
78	chr11:35211223	yywcwsg	ucacuga	2312	1.04e-02	Protein: SRSF5(Hs/Mm)
138	chr11:35211283	yywcwsg	ucauucu	2301	1.07e-02	Protein: SRSF5(Hs/Mm)
171	chr11:35211316	yywcwsg	uuauacc	2269	1.16e-02	Protein: SRSF5(Hs/Mm)
178	chr11:35211323	yywcwsg	ucucauu	2269	1.16e-02	Protein: SRSF5(Hs/Mm)
287	chr11:35211432	yywcwsg	ucaaucg	2269	1.16e-02	Protein: SRSF5(Hs/Mm)
299	chr11:35211444	yywcwsg	uaucagg	2269	1.16e-02	Protein: SRSF5(Hs/Mm)
63	chr11:35211208	amayama	acaaaua	2253	1.21e-02	Protein: HNRNPL(Hs/Mm)
183	chr11:35211328	yywcwsg	uuaccca	2247	1.23e-02	Protein: SRSF5(Hs/Mm)
91	chr11:35211236	yywcwsg	cuccaca	2215	1.34e-02	Protein: SRSF5(Hs/Mm)
95	chr11:35211240	yywcwsg	acacaga	2204	1.38e-02	Protein: SRSF5(Hs/Mm)
224	chr11:35211369	yywcwsg	ccucagc	2204	1.38e-02	Protein: SRSF5(Hs/Mm)
368	chr11:35211513	yywcwsg	uuacaga	2204	1.38e-02	Protein: SRSF5(Hs/Mm)
381	chr11:35211526	yywcwsg	uuucugu	2204	1.38e-02	Protein: SRSF5(Hs/Mm)
348	chr11:35211493	amayama	aaacaau	2200	1.39e-02	Protein: HNRNPL(Hs/Mm)
126	chr11:35211271	acgagagay	aagagaccc	2200	1.39e-02	Protein: SRSF7(Hs/Mm)
89	chr11:35211234	wcwwc	accuc	2186	1.44e-02	Protein: SRSF3(Hs/Mm)
246	chr11:35211391	ugcygyy	uggaguu	2172	1.49e-02	Protein: SRSF2(Hs/Mm)
76	chr11:35211221	gryymcyr	caucacug	2170	1.50e-02	Protein: SRSF2(Hs/Mm)
267	chr11:35211412	ugrwgvh	uggagau	2133	1.65e-02	Protein: SRSF1(Hs/Mm)
252	chr11:35211397	ugcygyy	uacugca	2131	1.65e-02	Protein: SRSF2(Hs/Mm)
155	chr11:35211300	yywcwsg	cuacuuu	2129	1.66e-02	Protein: SRSF5(Hs/Mm)
158	chr11:35211303	yywcwsg	cuuuacu	2129	1.66e-02	Protein: SRSF5(Hs/Mm)
343	chr11:35211488	acgagagay	uagagaaac	2112	1.73e-02	Protein: SRSF7(Hs/Mm)
195	chr11:35211340	gaagaa	gaagga	2089	1.84e-02	Protein: TRA2B(Hs/Mm)
117	chr11:35211262	kgrwgsm	aggugga	2070	1.92e-02	Protein: SRSF9(Hs/Mm)
37	chr11:35211182	amayama	acaagca	2053	2.00e-02	Protein: HNRNPL(Hs/Mm)
205	chr11:35211350	akgavmr	aggaccu	2031	2.11e-02	Protein: SRSF9(Hs/Mm)
330	chr11:35211475	ugcygyy	ugcuuuc	2030	2.12e-02	Protein: SRSF2(Hs/Mm)
144	chr11:35211289	kgrwgsm	ugaaggc	2028	2.13e-02	Protein: SRSF9(Hs/Mm)
194	chr11:35211339	crsmsgw	cgaagga	2021	2.16e-02	Protein: SRSF1(Hs/Mm)
202	chr11:35211347	crsmsgw	agcagga	2021	2.16e-02	Protein: SRSF1(Hs/Mm)
104	chr11:35211249	kgrwgsm	ggaauga	1986	2.35e-02	Protein: SRSF9(Hs/Mm)
194	chr11:35211339	kgrwgsm	cgaagga	1972	2.43e-02	Protein: SRSF9(Hs/Mm)
120	chr11:35211265	wggacra	uggaaga	1957	2.52e-02	Protein: SRSF7(Hs/Mm)
108	chr11:35211253	ugrwgvh	ugauguc	1944	2.59e-02	Protein: SRSF1(Hs/Mm)
117	chr11:35211262	ugrwgvh	aggugga	1944	2.59e-02	Protein: SRSF1(Hs/Mm)
92	chr11:35211237	wcwwc	uccac	1941	2.61e-02	Protein: SRSF3(Hs/Mm)
209	chr11:35211354	wcwwc	ccuuc	1941	2.61e-02	Protein: SRSF3(Hs/Mm)
223	chr11:35211368	wcwwc	accuc	1941	2.61e-02	Protein: SRSF3(Hs/Mm)
226	chr11:35211371	wcwwc	ucagc	1941	2.61e-02	Protein: SRSF3(Hs/Mm)
111	chr11:35211256	yywcwsg	ugucaca	1892	2.92e-02	Protein: SRSF5(Hs/Mm)
276	chr11:35211421	yywcwsg	caacucu	1892	2.92e-02	Protein: SRSF5(Hs/Mm)
43	chr11:35211188	wcwwc	acaug	1882	2.99e-02	Protein: SRSF3(Hs/Mm)
140	chr11:35211285	yywcwsg	auucuga	1882	2.99e-02	Protein: SRSF5(Hs/Mm)
142	chr11:35211287	yywcwsg	ucugaag	1882	2.99e-02	Protein: SRSF5(Hs/Mm)
143	chr11:35211288	yywcwsg	cugaagg	1882	2.99e-02	Protein: SRSF5(Hs/Mm)
263	chr11:35211408	yywcwsg	cuguugg	1882	2.99e-02	Protein: SRSF5(Hs/Mm)
22	chr11:35211167	aaguguu	uugugug	1863	3.12e-02	Protein: TRA2B(Hs/Mm)
197	chr11:35211342	akgavmr	aggaaag	1862	3.13e-02	Protein: SRSF9(Hs/Mm)
158	chr11:35211303	cuckucy	cuuuacu	1860	3.14e-02	Protein: SRSF3(Hs/Mm)
108	chr11:35211253	ugcygyy	ugauguc	1859	3.15e-02	Protein: SRSF2(Hs/Mm)
6	chr11:35211151	aaguguu	aaagcuu	1853	3.19e-02	Protein: TRA2B(Hs/Mm)
8	chr11:35211153	aaguguu	agcuuuu	1853	3.19e-02	Protein: TRA2B(Hs/Mm)
379	chr11:35211524	cuckucy	auuuucu	1850	3.22e-02	Protein: SRSF3(Hs/Mm)
180	chr11:35211325	wcwwc	ucauu	1824	3.41e-02	Protein: SRSF3(Hs/Mm)
182	chr11:35211327	wcwwc	auuac	1824	3.41e-02	Protein: SRSF3(Hs/Mm)
298	chr11:35211443	wcwwc	uuauc	1824	3.41e-02	Protein: SRSF3(Hs/Mm)
69	chr11:35211214	aaguguu	acggguu	1821	3.43e-02	Protein: TRA2B(Hs/Mm)
261	chr11:35211406	aaguguu	uacuguu	1821	3.43e-02	Protein: TRA2B(Hs/Mm)
289	chr11:35211434	aaguguu	aaucguu	1821	3.43e-02	Protein: TRA2B(Hs/Mm)
388	chr11:35211533	cuckucy	guagucu	1820	3.44e-02	Protein: SRSF3(Hs/Mm)
85	chr11:35211230	ugcygyy	uuccacc	1818	3.45e-02	Protein: SRSF2(Hs/Mm)
233	chr11:35211378	yywcwsg	agacugg	1817	3.46e-02	Protein: SRSF5(Hs/Mm)
280	chr11:35211425	yywcwsg	ucuaaug	1817	3.46e-02	Protein: SRSF5(Hs/Mm)
281	chr11:35211426	yywcwsg	cuaaugu	1817	3.46e-02	Protein: SRSF5(Hs/Mm)
210	chr11:35211355	yywcwsg	cuucauc	1785	3.71e-02	Protein: SRSF5(Hs/Mm)
254	chr11:35211399	yywcwsg	cugcagu	1785	3.71e-02	Protein: SRSF5(Hs/Mm)
246	chr11:35211391	ugrwgvh	uggaguu	1744	4.06e-02	Protein: SRSF1(Hs/Mm)
264	chr11:35211409	ugrwgvh	uguugga	1744	4.06e-02	Protein: SRSF1(Hs/Mm)
76	chr11:35211221	yywcwsg	caucacu	1731	4.17e-02	Protein: SRSF5(Hs/Mm)
85	chr11:35211230	yywcwsg	uuccacc	1720	4.27e-02	Protein: SRSF5(Hs/Mm)
43	chr11:35211188	aaguguu	acauggu	1705	4.41e-02	Protein: TRA2B(Hs/Mm)
202	chr11:35211347	kgrwgsm	agcagga	1704	4.42e-02	Protein: SRSF9(Hs/Mm)
37	chr11:35211182	wcwwc	acaag	1696	4.49e-02	Protein: SRSF3(Hs/Mm)
275	chr11:35211420	wcwwc	ccaac	1696	4.49e-02	Protein: SRSF3(Hs/Mm)
363	chr11:35211508	wcwwc	ucaua	1696	4.49e-02	Protein: SRSF3(Hs/Mm)
367	chr11:35211512	wcwwc	auuac	1696	4.49e-02	Protein: SRSF3(Hs/Mm)
380	chr11:35211525	wcwwc	uuuuc	1696	4.49e-02	Protein: SRSF3(Hs/Mm)
297	chr11:35211442	yywcwsg	cuuauca	1688	4.57e-02	Protein: SRSF5(Hs/Mm)
383	chr11:35211528	yywcwsg	ucugugu	1688	4.57e-02	Protein: SRSF5(Hs/Mm)
282	chr11:35211427	aaguguu	uaauguc	1684	4.61e-02	Protein: TRA2B(Hs/Mm)
279	chr11:35211424	cuckucy	cucuaau	1680	4.65e-02	Protein: SRSF3(Hs/Mm)
290	chr11:35211435	cuckucy	aucguuc	1680	4.65e-02	Protein: SRSF3(Hs/Mm)
282	chr11:35211427	ugcygyy	uaauguc	1677	4.68e-02	Protein: SRSF2(Hs/Mm)
311	chr11:35211456	ugcygyy	uggcauu	1677	4.68e-02	Protein: SRSF2(Hs/Mm)
150	chr11:35211295	cuckucy	cucaacu	1660	4.85e-02	Protein: SRSF3(Hs/Mm)
177	chr11:35211322	cuckucy	cucucau	1660	4.85e-02	Protein: SRSF3(Hs/Mm)
195	chr11:35211340	gragga	gaagga	1656	4.89e-02	Protein: SRSF1(Hs/Mm)
