# Supplementary material for: Opposite Roles of Tra2β and SRSF9 in the v10 Exon Splicing of CD44
Source: Cancers (Basel). 2020 Oct 30;12(11):3195. doi: 10.3390/cancers12113195 (PMC7692347; doi:10.3390/cancers12113195)
Supplement: Supplementary file 1 [file cancers-12-03195-s001.zip › Supplementary table3.xlsx]

## Sheet: SRSF9
CELL LINES	ENSG00000111786.4 (SRSF9)
LU99_LUNG	668.84
HUG1N_STOMACH	621.55
NCIH1781_LUNG	536.36
EBC1_LUNG	513.98
NCIH1581_LUNG	492.89
SH10TC_STOMACH	487.25
RDES_BONE	456.08
NB4_HAEMATOPOIETIC_AND_LYMPHOID_TISSUE	449.07
SNU398_LIVER	445.4
SKNFI_AUTONOMIC_GANGLIA	442.52
SKMEL1_SKIN	426.74
NCIH1963_LUNG	426.58
SKES1_BONE	421.37
MDAMB361_BREAST	411.55
NCIH1819_LUNG	410.76
AML193_HAEMATOPOIETIC_AND_LYMPHOID_TISSUE	407.49
COLO668_LUNG	405.66
EJM_HAEMATOPOIETIC_AND_LYMPHOID_TISSUE	397.4
NCIH1155_LUNG	397.1
IALM_LUNG	394.59
CORL47_LUNG	386.31
PANC1005_PANCREAS	383.47
NCIH2077_LUNG	381.54
A2780_OVARY	381.21
NCIH1836_LUNG	380.73
NCIH1184_LUNG	378.73
NCIH2227_LUNG	378.32
KMH2_HAEMATOPOIETIC_AND_LYMPHOID_TISSUE	375.63
UACC257_SKIN	375.12
ECC12_STOMACH	373.7
GSU_STOMACH	372.92
TOV112D_OVARY	372.79
IMR32_AUTONOMIC_GANGLIA	370.43
NCIH146_LUNG	368.26
BT483_BREAST	367.39
NCIH211_LUNG	365.11
KYM1_SOFT_TISSUE	364.56
FTC238_THYROID	361.96
JHH7_LIVER	358.77
SNU308_BILIARY_TRACT	357.61
NCIH810_LUNG	357.53
CAL12T_LUNG	356.69
PEER_HAEMATOPOIETIC_AND_LYMPHOID_TISSUE	356.38
RT4_URINARY_TRACT	353.37
RI1_HAEMATOPOIETIC_AND_LYMPHOID_TISSUE	352.16
HCT15_LARGE_INTESTINE	349.37
HEC6_ENDOMETRIUM	348.65
HSC3_UPPER_AERODIGESTIVE_TRACT	347.35
NCIH1876_LUNG	345.43
HARA_LUNG	345.03
HUTU80_SMALL_INTESTINE	344.68
NCIH209_LUNG	344.58
MSTO211H_PLEURA	343.58
SKNAS_AUTONOMIC_GANGLIA	342.93
SW1271_LUNG	342.92
SUPT1_HAEMATOPOIETIC_AND_LYMPHOID_TISSUE	340.24
SNU738_CENTRAL_NERVOUS_SYSTEM	339.5
EWS502_BONE	339.26
NCIH69_LUNG	338.05
SUPT11_HAEMATOPOIETIC_AND_LYMPHOID_TISSUE	335.9
REH_HAEMATOPOIETIC_AND_LYMPHOID_TISSUE	335.02
HCC1833_LUNG	333.12
COLO320_LARGE_INTESTINE	333.11
22RV1_PROSTATE	331.9
LN18_CENTRAL_NERVOUS_SYSTEM	331.27
647V_URINARY_TRACT	330.58
HCC202_BREAST	329.8
LOUCY_HAEMATOPOIETIC_AND_LYMPHOID_TISSUE	328.17
NCIH889_LUNG	327.79
639V_URINARY_TRACT	327.5
EFM19_BREAST	326.66
RMGI_OVARY	326.26
HS746T_STOMACH	325.61
SKNDZ_AUTONOMIC_GANGLIA	325.06
SKNMC_BONE	324.94
G401_SOFT_TISSUE	324.61
NCIH2286_LUNG	324.14
NCIH1105_LUNG	323.04
SW1573_LUNG	322.46
FADU_UPPER_AERODIGESTIVE_TRACT	321.46
RKN_SOFT_TISSUE	321.24
RL_HAEMATOPOIETIC_AND_LYMPHOID_TISSUE	319.36
OAW28_OVARY	319
DMS114_LUNG	318.71
KG1_HAEMATOPOIETIC_AND_LYMPHOID_TISSUE	318.67
HUH6_LIVER	318.48
HT_HAEMATOPOIETIC_AND_LYMPHOID_TISSUE	317.87
OVCAR8_OVARY	316.52
P3HR1_HAEMATOPOIETIC_AND_LYMPHOID_TISSUE	316.21
KMBC2_URINARY_TRACT	315.66
JEKO1_HAEMATOPOIETIC_AND_LYMPHOID_TISSUE	314.96
NCIH727_LUNG	313.76
NCIH1436_LUNG	312.49
NAMALWA_HAEMATOPOIETIC_AND_LYMPHOID_TISSUE	312.33
DND41_HAEMATOPOIETIC_AND_LYMPHOID_TISSUE	311.63
DMS53_LUNG	309.71
TE617T_SOFT_TISSUE	309.36
LK2_LUNG	308.47
HEL9217_HAEMATOPOIETIC_AND_LYMPHOID_TISSUE	307.96
MDAPCA2B_PROSTATE	306.93
LNCAPCLONEFGC_PROSTATE	304.82
SKUT1_SOFT_TISSUE	304.03
KP4_PANCREAS	303.17
NCIH520_LUNG	302.36
MHHES1_BONE	302.32
NCIH2081_LUNG	301.71
PATU8988T_PANCREAS	300.84
LI7_LIVER	300.77
DMS79_LUNG	300.23
MELHO_SKIN	299.79
KPL1_BREAST	299.49
NCIH526_LUNG	299.3
NCIH1618_LUNG	299.06
MFE296_ENDOMETRIUM	298.89
KPNYN_AUTONOMIC_GANGLIA	298.78
HLF_LIVER	298.74
TCCSUP_URINARY_TRACT	298.74
RAJI_HAEMATOPOIETIC_AND_LYMPHOID_TISSUE	298.63
P31FUJ_HAEMATOPOIETIC_AND_LYMPHOID_TISSUE	298.22
EFM192A_BREAST	298.13
NUGC3_STOMACH	298.05
MDAMB175VII_BREAST	296.83
VCAP_PROSTATE	296.33
MOLP8_HAEMATOPOIETIC_AND_LYMPHOID_TISSUE	296
NCIH1734_LUNG	294.89
697_HAEMATOPOIETIC_AND_LYMPHOID_TISSUE	294.49
SHP77_LUNG	294.11
UMUC3_URINARY_TRACT	293.7
NCIH716_LARGE_INTESTINE	292.86
ALLSIL_HAEMATOPOIETIC_AND_LYMPHOID_TISSUE	292.82
COLO678_LARGE_INTESTINE	291.46
SNU601_STOMACH	290.93
ISHIKAWAHERAKLIO02ER_ENDOMETRIUM	290.64
CI1_HAEMATOPOIETIC_AND_LYMPHOID_TISSUE	289.76
SF268_CENTRAL_NERVOUS_SYSTEM	289
CAL51_BREAST	288.65
SNU503_LARGE_INTESTINE	288.43
KMS34_HAEMATOPOIETIC_AND_LYMPHOID_TISSUE	288.18
NCIH510_LUNG	288.17
ACHN_KIDNEY	287.44
TUHR4TKB_KIDNEY	287.13
HUPT4_PANCREAS	286.87
NCIH1930_LUNG	286.7
NCIH82_LUNG	286.26
RCHACV_HAEMATOPOIETIC_AND_LYMPHOID_TISSUE	285.87
NCIH1437_LUNG	285.74
8505C_THYROID	285.62
5637_URINARY_TRACT	285.38
HCC1500_BREAST	285.26
PATU8902_PANCREAS	285.06
SUDHL6_HAEMATOPOIETIC_AND_LYMPHOID_TISSUE	284.82
SNU1040_LARGE_INTESTINE	284.68
HEC59_ENDOMETRIUM	283.34
T24_URINARY_TRACT	283.21
KELLY_AUTONOMIC_GANGLIA	283.11
TGBC11TKB_STOMACH	282.85
DB_HAEMATOPOIETIC_AND_LYMPHOID_TISSUE	282.55
CORL88_LUNG	282.47
NALM19_HAEMATOPOIETIC_AND_LYMPHOID_TISSUE	282.13
TUHR10TKB_KIDNEY	282.12
LMSU_STOMACH	281.25
NUDUL1_HAEMATOPOIETIC_AND_LYMPHOID_TISSUE	281.2
MKN74_STOMACH	280.84
NCIH1650_LUNG	280.8
RERFGC1B_STOMACH	279.87
HCT116_LARGE_INTESTINE	279.56	X
KARPAS422_HAEMATOPOIETIC_AND_LYMPHOID_TISSUE	279.44
CMLT1_HAEMATOPOIETIC_AND_LYMPHOID_TISSUE	279.29
SIGM5_HAEMATOPOIETIC_AND_LYMPHOID_TISSUE	279.11
HCC364_LUNG	278.92
CORL95_LUNG	278.63
SUPB15_HAEMATOPOIETIC_AND_LYMPHOID_TISSUE	278.51
CORL24_LUNG	278.2
KE97_HAEMATOPOIETIC_AND_LYMPHOID_TISSUE	277.06
DAUDI_HAEMATOPOIETIC_AND_LYMPHOID_TISSUE	277.04
KU1919_URINARY_TRACT	276.99
DMS153_LUNG	276.9
CORL279_LUNG	276.66
OVK18_OVARY	275.74
TE441T_SOFT_TISSUE	275.41
NCIH1339_LUNG	275.33
MESSA_SOFT_TISSUE	275.1
NB1_AUTONOMIC_GANGLIA	274.93
HS611T_HAEMATOPOIETIC_AND_LYMPHOID_TISSUE	274.83
KE39_STOMACH	274.17
SKNBE2_AUTONOMIC_GANGLIA	274.01
NCIH1385_LUNG	273.74
MDAMB453_BREAST	273.67
NCIH441_LUNG	273.5
GB1_CENTRAL_NERVOUS_SYSTEM	273.1
SUDHL5_HAEMATOPOIETIC_AND_LYMPHOID_TISSUE	272.63
SIMA_AUTONOMIC_GANGLIA	272.38
HEC1A_ENDOMETRIUM	272.37
SF126_CENTRAL_NERVOUS_SYSTEM	272.26
HCC827_LUNG	272.17
BT474_BREAST	272.12
HCC38_BREAST	272.12
T47D_BREAST	271.93	X
MV411_HAEMATOPOIETIC_AND_LYMPHOID_TISSUE	271.64
BL41_HAEMATOPOIETIC_AND_LYMPHOID_TISSUE	271.13
HPAFII_PANCREAS	271
KMM1_HAEMATOPOIETIC_AND_LYMPHOID_TISSUE	270.43
HT1080_SOFT_TISSUE	270.17
HCC1428_BREAST	269.43
SIHA_CERVIX	269.35
TC71_BONE	269.07
SNUC2A_LARGE_INTESTINE	268.76
KNS42_CENTRAL_NERVOUS_SYSTEM	268.72
NCIH358_LUNG	268.56
PFEIFFER_HAEMATOPOIETIC_AND_LYMPHOID_TISSUE	268.44
NCIH1355_LUNG	268.26
AM38_CENTRAL_NERVOUS_SYSTEM	267.54
KCL22_HAEMATOPOIETIC_AND_LYMPHOID_TISSUE	267.21
DU145_PROSTATE	266.61
MJ_HAEMATOPOIETIC_AND_LYMPHOID_TISSUE	266.18
HCC2108_LUNG	266.15
OSRC2_KIDNEY	266.04
MDAMB415_BREAST	264.76
NCIH1694_LUNG	264.73
OPM2_HAEMATOPOIETIC_AND_LYMPHOID_TISSUE	264.46
MFE280_ENDOMETRIUM	264.38
SKNEP1_BONE	264.36
SCLC21H_LUNG	263.87
J82_URINARY_TRACT	263.44
CL11_LARGE_INTESTINE	263.33
NCIH2052_PLEURA	263.17
JHOS4_OVARY	263.11
A673_BONE	262.87
KS1_CENTRAL_NERVOUS_SYSTEM	262.82
NCIH1435_LUNG	262.67
PANC1_PANCREAS	262.53
T3M4_PANCREAS	262.19
TE1_OESOPHAGUS	262.01
SAOS2_BONE	261.83
HCC1195_LUNG	261.76
JMSU1_URINARY_TRACT	261.64
NCIH650_LUNG	261.35
PK1_PANCREAS	261.16
G292CLONEA141B1_BONE	261.05
LOVO_LARGE_INTESTINE	260.9
SNU5_STOMACH	260.48
FU97_STOMACH	260.2
UACC62_SKIN	260
RMUGS_OVARY	259.93
GI1_CENTRAL_NERVOUS_SYSTEM	259.86
OV90_OVARY	259.28
TYKNU_OVARY	259.26
NCIH2171_LUNG	258.86
NCIH2126_LUNG	258.82
CAL29_URINARY_TRACT	258.51
KMS26_HAEMATOPOIETIC_AND_LYMPHOID_TISSUE	258.48
TEN_ENDOMETRIUM	258.38
ISTMES2_PLEURA	257.89
REC1_HAEMATOPOIETIC_AND_LYMPHOID_TISSUE	257.88
TTC709_SOFT_TISSUE	257.68
HCC827GR5_LUNG	257.62
DMS454_LUNG	257.54
MKN45_STOMACH	257.36
HT1376_URINARY_TRACT	257.25
NCIH2087_LUNG	256.94
A101D_SKIN	256.88
SKHEP1_LIVER	256.85
RERFLCAD1_LUNG	256.56
ST486_HAEMATOPOIETIC_AND_LYMPHOID_TISSUE	256.33
P12ICHIKAWA_HAEMATOPOIETIC_AND_LYMPHOID_TISSUE	255.22
KMS20_HAEMATOPOIETIC_AND_LYMPHOID_TISSUE	255.18
HEL_HAEMATOPOIETIC_AND_LYMPHOID_TISSUE	255.13
HMCB_SKIN	255
RT112_URINARY_TRACT	254.3
YKG1_CENTRAL_NERVOUS_SYSTEM	254.16
HCC1569_BREAST	253.63
SKOV3_OVARY	253.5	X
NCIH2347_LUNG	253.23
MHHCALL3_HAEMATOPOIETIC_AND_LYMPHOID_TISSUE	253.01
NCIH841_LUNG	252.88
KASUMI2_HAEMATOPOIETIC_AND_LYMPHOID_TISSUE	252.78
NCIH2009_LUNG	252.56
DANG_PANCREAS	251.64
HCC2429_LUNG	251.6
GP2D_LARGE_INTESTINE	251.56
L363_HAEMATOPOIETIC_AND_LYMPHOID_TISSUE	251.47
NCIH322_LUNG	251.39
GA10_HAEMATOPOIETIC_AND_LYMPHOID_TISSUE	251.26
KMS12BM_HAEMATOPOIETIC_AND_LYMPHOID_TISSUE	251.24
LOXIMVI_SKIN	250.5
RPMI8402_HAEMATOPOIETIC_AND_LYMPHOID_TISSUE	250.46
JHUEM2_ENDOMETRIUM	250.14
NCIH1568_LUNG	250.13
SW1463_LARGE_INTESTINE	249.43
NCIH1703_LUNG	249.31
NCIH2029_LUNG	249
SQ1_LUNG	248.85
SNU1_STOMACH	248.79
CMK_HAEMATOPOIETIC_AND_LYMPHOID_TISSUE	248.76
IPC298_SKIN	248.32
HEP3B217_LIVER	248.3
HEC265_ENDOMETRIUM	247.9
A1207_CENTRAL_NERVOUS_SYSTEM	247.6
HUT78_HAEMATOPOIETIC_AND_LYMPHOID_TISSUE	247.35
PANC0813_PANCREAS	247.1
KOPN8_HAEMATOPOIETIC_AND_LYMPHOID_TISSUE	246.96
CAOV3_OVARY	246.85
TALL1_HAEMATOPOIETIC_AND_LYMPHOID_TISSUE	246.6
NCIH1299_LUNG	246.56
KYSE450_OESOPHAGUS	246.4
MDAMB134VI_BREAST	246.27
LN340_CENTRAL_NERVOUS_SYSTEM	245.79
JIMT1_BREAST	245.77
JHOC5_OVARY	245.48
INA6_HAEMATOPOIETIC_AND_LYMPHOID_TISSUE	245.26
KPNRTBM1_AUTONOMIC_GANGLIA	244.98
KNS81_CENTRAL_NERVOUS_SYSTEM	244.93
NCIH1048_LUNG	244.58
HT144_SKIN	244.56
HPBALL_HAEMATOPOIETIC_AND_LYMPHOID_TISSUE	244.32
PLCPRF5_LIVER	243.88
UO31_KIDNEY	243.46
DBTRG05MG_CENTRAL_NERVOUS_SYSTEM	243.45
RL952_ENDOMETRIUM	243.42
SEM_HAEMATOPOIETIC_AND_LYMPHOID_TISSUE	243.39
NCIH1838_LUNG	243.24
JVM3_HAEMATOPOIETIC_AND_LYMPHOID_TISSUE	243.16
ML1_THYROID	243.08
COV434_OVARY	242.39
SW837_LARGE_INTESTINE	242.33
MOLM16_HAEMATOPOIETIC_AND_LYMPHOID_TISSUE	242.28
CAKI1_KIDNEY	241.79
COLO783_SKIN	241.51
NCIH2196_LUNG	241.42
NCIH23_LUNG	241.16
NCIH854_LUNG	240.88
MOLT13_HAEMATOPOIETIC_AND_LYMPHOID_TISSUE	240.75
CCK81_LARGE_INTESTINE	240.32
MHHCALL4_HAEMATOPOIETIC_AND_LYMPHOID_TISSUE	240.27
YH13_CENTRAL_NERVOUS_SYSTEM	240.17
GCT_SOFT_TISSUE	240.15
SW620_LARGE_INTESTINE	240.12
CAPAN1_PANCREAS	239.8
HEC151_ENDOMETRIUM	239.1
OCILY3_HAEMATOPOIETIC_AND_LYMPHOID_TISSUE	238.97
MCF7_BREAST	238.52
MON_SOFT_TISSUE	238.37
WM1799_SKIN	238.18
T84_LARGE_INTESTINE	237.9
NCIH2405_LUNG	237.89
ES2_OVARY	237.81
CA46_HAEMATOPOIETIC_AND_LYMPHOID_TISSUE	237.79
TE10_OESOPHAGUS	237.61
NCIH1092_LUNG	237.37
HCC1419_BREAST	237.22
BT20_BREAST	237.02
AN3CA_ENDOMETRIUM	237
MFE319_ENDOMETRIUM	236.82
BL70_HAEMATOPOIETIC_AND_LYMPHOID_TISSUE	236.08
MOLT16_HAEMATOPOIETIC_AND_LYMPHOID_TISSUE	236.06
NCIH1792_LUNG	235.06
COLO684_ENDOMETRIUM	234.87
SF172_CENTRAL_NERVOUS_SYSTEM	234.78
CCFSTTG1_CENTRAL_NERVOUS_SYSTEM	234.71
THP1_HAEMATOPOIETIC_AND_LYMPHOID_TISSUE	234.42
NCIH1573_LUNG	234.38
NCIN87_STOMACH	234.36
NCIH1648_LUNG	233.57
TM87_SOFT_TISSUE	233.54
HOS_BONE	233.46
PC3_PROSTATE	233.44
MHHCALL2_HAEMATOPOIETIC_AND_LYMPHOID_TISSUE	233.31
U87MG_CENTRAL_NERVOUS_SYSTEM	233.1
EW8_BONE	233.08
KM12_LARGE_INTESTINE	232.65
CALU6_LUNG	232.47
NH6_AUTONOMIC_GANGLIA	232.35
COLO201_LARGE_INTESTINE	232.31
NCIH661_LUNG	232.18
CL40_LARGE_INTESTINE	232.17
HS294T_SKIN	232.16
HUCCT1_BILIARY_TRACT	232.08
HCC15_LUNG	231.99
JM1_HAEMATOPOIETIC_AND_LYMPHOID_TISSUE	231.96
LN443_CENTRAL_NERVOUS_SYSTEM	231.26
KYSE150_OESOPHAGUS	231.12
SKNSH_AUTONOMIC_GANGLIA	230.9
SNU1033_LARGE_INTESTINE	230.26
GOS3_CENTRAL_NERVOUS_SYSTEM	230.23
ESS1_ENDOMETRIUM	230.2
EB1_HAEMATOPOIETIC_AND_LYMPHOID_TISSUE	229.64
HEC1B_ENDOMETRIUM	229.43
NCIH524_LUNG	229.39
MONOMAC1_HAEMATOPOIETIC_AND_LYMPHOID_TISSUE	229.28
LUDLU1_LUNG	229.12
SKPNDW_BONE	228.29
PANC0504_PANCREAS	227.78
NCIH226_LUNG	227.71
HCC1359_LUNG	227.08
IOMMLEE_CENTRAL_NERVOUS_SYSTEM	226.56
BXPC3_PANCREAS	226.55
S117_THYROID	226.39
SKLMS1_SOFT_TISSUE	226.31
TT2609C02_THYROID	226.3
CORL23_LUNG	225.93
TE15_OESOPHAGUS	225.44
OAW42_OVARY	225.31
A549_LUNG	225.11
DAOY_CENTRAL_NERVOUS_SYSTEM	225.06
IGROV1_OVARY	224.97
EN_ENDOMETRIUM	224.97
NCIH1373_LUNG	224.93
YD8_UPPER_AERODIGESTIVE_TRACT	224.82
CHP126_AUTONOMIC_GANGLIA	224.71
TOLEDO_HAEMATOPOIETIC_AND_LYMPHOID_TISSUE	224.64
U2OS_BONE	224.48
SKMEL24_SKIN	224.05
DU4475_BREAST	224
HT1197_URINARY_TRACT	223.62
NCIH1869_LUNG	223.51
CJM_SKIN	223.19
253JBV_URINARY_TRACT	223.17
NCIH2452_PLEURA	222.65
G361_SKIN	222.37
LCLC97TM1_LUNG	222.27
WSUDLCL2_HAEMATOPOIETIC_AND_LYMPHOID_TISSUE	222.27
DOHH2_HAEMATOPOIETIC_AND_LYMPHOID_TISSUE	222.19
CL14_LARGE_INTESTINE	222.18
YAPC_PANCREAS	222.05
NCIH460_LUNG	221.9
C2BBE1_LARGE_INTESTINE	221.73
HT29_LARGE_INTESTINE	221.07
SNU520_STOMACH	220.81
HCC515_LUNG	220.75
A427_LUNG	220.74
TE11_OESOPHAGUS	220.69
DETROIT562_UPPER_AERODIGESTIVE_TRACT	220.48
MINO_HAEMATOPOIETIC_AND_LYMPHOID_TISSUE	220.43
CADOES1_BONE	220.42
RPMI8226_HAEMATOPOIETIC_AND_LYMPHOID_TISSUE	220.19
ONCODG1_OVARY	219.86
OVISE_OVARY	219.42
OVTOKO_OVARY	219.24
SKNO1_HAEMATOPOIETIC_AND_LYMPHOID_TISSUE	219.16
HS852T_SKIN	219.14
NCIH522_LUNG	219.12
NCIH747_LARGE_INTESTINE	219.12
CAKI2_KIDNEY	219.11
TTC549_SOFT_TISSUE	219.04
BICR18_UPPER_AERODIGESTIVE_TRACT	219.02
786O_KIDNEY	219.01
SJSA1_BONE	218.53
JHH5_LIVER	218.49
DV90_LUNG	218.38
SNUC4_LARGE_INTESTINE	218.31
NCIH2023_LUNG	218.14
GRANTA519_HAEMATOPOIETIC_AND_LYMPHOID_TISSUE	218.02
MDST8_LARGE_INTESTINE	217.72
HCC33_LUNG	217.68
NUGC2_STOMACH	217.48
MEC1_HAEMATOPOIETIC_AND_LYMPHOID_TISSUE	217.44
SKMEL30_SKIN	217.36
GAMG_CENTRAL_NERVOUS_SYSTEM	217.12
BEN_LUNG	216.98
MDAMB231_BREAST	216.81	X
SNU475_LIVER	216.77
SUIT2_PANCREAS	216.73
LC1F_LUNG	216.33
NCIH1693_LUNG	215.94
KO52_HAEMATOPOIETIC_AND_LYMPHOID_TISSUE	215.68
NCIH2882_LUNG	215.54
SNU423_LIVER	215.17
769P_KIDNEY	215.01
CALU1_LUNG	214.89
NALM6_HAEMATOPOIETIC_AND_LYMPHOID_TISSUE	214.83
KASUMI1_HAEMATOPOIETIC_AND_LYMPHOID_TISSUE	214.64
KARPAS299_HAEMATOPOIETIC_AND_LYMPHOID_TISSUE	214.52
CHP212_AUTONOMIC_GANGLIA	214.46
PATU8988S_PANCREAS	214.06
42MGBA_CENTRAL_NERVOUS_SYSTEM	214.01
HEYA8_OVARY	213.36
NCIH2444_LUNG	213.25
CAL148_BREAST	213.12
KMS21BM_HAEMATOPOIETIC_AND_LYMPHOID_TISSUE	213.08
SNU478_BILIARY_TRACT	212.91
HS939T_SKIN	212.52
KMS28BM_HAEMATOPOIETIC_AND_LYMPHOID_TISSUE	212.45
IGR1_SKIN	212.4
CW2_LARGE_INTESTINE	212.4
GSS_STOMACH	212.35
SNU182_LIVER	212.33
TCCPAN2_PANCREAS	212
COLO792_SKIN	211.61
HCC2814_LUNG	211.58
MDAMB436_BREAST	211.56
HOP62_LUNG	211.42
TE8_OESOPHAGUS	211.4
SW780_URINARY_TRACT	211.23
NCIH1651_LUNG	211.23
JHUEM3_ENDOMETRIUM	211.07
JHUEM1_ENDOMETRIUM	211.01
SNU626_CENTRAL_NERVOUS_SYSTEM	210.91
OE33_OESOPHAGUS	210.84
ISTMES1_PLEURA	210.6
NOMO1_HAEMATOPOIETIC_AND_LYMPHOID_TISSUE	210.52
OVKATE_OVARY	210.48
A204_SOFT_TISSUE	210.43
SW403_LARGE_INTESTINE	210.2
RERFLCMS_LUNG	209.91
JHH1_LIVER	209.79
AGS_STOMACH	209.26
KG1C_CENTRAL_NERVOUS_SYSTEM	209.23
K029AX_SKIN	208.71
MOLT3_HAEMATOPOIETIC_AND_LYMPHOID_TISSUE	208.61
HEKTE_KIDNEY	208.57
NCIH684_LIVER	208.35
HUH7_LIVER	208.18
HDLM2_HAEMATOPOIETIC_AND_LYMPHOID_TISSUE	208.05
TTC1240_SOFT_TISSUE	207.85
HH_HAEMATOPOIETIC_AND_LYMPHOID_TISSUE	207.77
HCC78_LUNG	207.67
RERFLCKJ_LUNG	207.61
SLR26_KIDNEY	207.23
CAL54_KIDNEY	206.82
MC116_HAEMATOPOIETIC_AND_LYMPHOID_TISSUE	206.56
OUMS23_LARGE_INTESTINE	206.49
SF295_CENTRAL_NERVOUS_SYSTEM	206.13
T98G_CENTRAL_NERVOUS_SYSTEM	206.11
HEC50B_ENDOMETRIUM	205.88
OELE_OVARY	205.78
A375_SKIN	205.77
MEWO_SKIN	205.61
D283MED_CENTRAL_NERVOUS_SYSTEM	205.61
CAL62_THYROID	205.3
HS695T_SKIN	204.94
MUTZ5_HAEMATOPOIETIC_AND_LYMPHOID_TISSUE	204.89
NALM1_HAEMATOPOIETIC_AND_LYMPHOID_TISSUE	204.64
SNU61_LARGE_INTESTINE	204.6
A2058_SKIN	204.38
IM95_STOMACH	204.36
HCC366_LUNG	203.97
YD15_SALIVARY_GLAND	203.94
NCIH2085_LUNG	203.93
SNU840_OVARY	203.8
PECAPJ49_UPPER_AERODIGESTIVE_TRACT	203.63
KMRC20_KIDNEY	203.26
HUPT3_PANCREAS	203.2
HS936T_SKIN	203.19
TOV21G_OVARY	203.16
SF539_CENTRAL_NERVOUS_SYSTEM	202.29
HS683_CENTRAL_NERVOUS_SYSTEM	202.22
BCP1_HAEMATOPOIETIC_AND_LYMPHOID_TISSUE	202.03
HUNS1_HAEMATOPOIETIC_AND_LYMPHOID_TISSUE	201.99
HMC18_BREAST	201.76
NCIH1755_LUNG	201.45
EFO21_OVARY	201.27
ZR7530_BREAST	201.08
NCIH2110_LUNG	201.05
FUOV1_OVARY	201.02
DKMG_CENTRAL_NERVOUS_SYSTEM	200.91
SNU466_CENTRAL_NERVOUS_SYSTEM	200.73
ABC1_LUNG	200.72
HT115_LARGE_INTESTINE	200.42
NIHOVCAR3_OVARY	200.31	X
NCIH28_PLEURA	200.27
BCPAP_THYROID	200.26
SW1353_BONE	200.26
HCC1954_BREAST	200.01
TF1_HAEMATOPOIETIC_AND_LYMPHOID_TISSUE	199.9
WM115_SKIN	199.77
SNU685_ENDOMETRIUM	199.68
NCIH2291_LUNG	199.62
SW900_LUNG	199.2
MIAPACA2_PANCREAS	199.14
NCIH660_PROSTATE	199.04
SNU324_PANCREAS	199
SNU886_LIVER	198.89
MKN1_STOMACH	198.74
WM793_SKIN	198.73
LOUNH91_LUNG	198.58
NCIH1915_LUNG	198.54
RCC10RGB_KIDNEY	198.52
SBC5_LUNG	198.4
HS229T_FIBROBLAST	198.39
PF382_HAEMATOPOIETIC_AND_LYMPHOID_TISSUE	198.25
SW1088_CENTRAL_NERVOUS_SYSTEM	197.87
C32_SKIN	197.8
UACC893_BREAST	197.3
JHESOAD1_OESOPHAGUS	197.26
LN319_CENTRAL_NERVOUS_SYSTEM	197.23
NCIH2030_LUNG	197.2
SNU878_LIVER	197.03
OV7_OVARY	196.97
HCC95_LUNG	196.94
KE37_HAEMATOPOIETIC_AND_LYMPHOID_TISSUE	196.45
SW1417_LARGE_INTESTINE	195.58
SNU81_LARGE_INTESTINE	195.5
GDM1_HAEMATOPOIETIC_AND_LYMPHOID_TISSUE	194.88
KALS1_CENTRAL_NERVOUS_SYSTEM	194.58
SET2_HAEMATOPOIETIC_AND_LYMPHOID_TISSUE	194.3
RERFLCAI_LUNG	194.25
HUH1_LIVER	194.21
SUDHL4_HAEMATOPOIETIC_AND_LYMPHOID_TISSUE	194.09
PC9_LUNG	193.86
OPM1_HAEMATOPOIETIC_AND_LYMPHOID_TISSUE	193.83
PC14_LUNG	193.7
PSN1_PANCREAS	193.65
SW948_LARGE_INTESTINE	193.56
H4_CENTRAL_NERVOUS_SYSTEM	193.55
JURKAT_HAEMATOPOIETIC_AND_LYMPHOID_TISSUE	193.45
SKMEL31_SKIN	193.04
LN235_CENTRAL_NERVOUS_SYSTEM	192.6
HCC461_LUNG	192.57
SNU1041_UPPER_AERODIGESTIVE_TRACT	192.49
TT_THYROID	192.19
BDCM_HAEMATOPOIETIC_AND_LYMPHOID_TISSUE	191.96
ZR751_BREAST	191.9
KPMRTRY_SOFT_TISSUE	191.81
KLE_ENDOMETRIUM	191.8
SNU349_KIDNEY	191.67
LS180_LARGE_INTESTINE	191.63
KYSE410_OESOPHAGUS	191.56
HNT34_HAEMATOPOIETIC_AND_LYMPHOID_TISSUE	191.43
NCIH3255_LUNG	191.14
TIG3TD_FIBROBLAST	190.99
NCIH3122_LUNG	190.85
SNU407_LARGE_INTESTINE	190.77
SKMEL5_SKIN	190.7
JL1_PLEURA	190.15
RD_SOFT_TISSUE	189.57
COLO800_SKIN	189.47
JHH4_LIVER	189.25
CALU3_LUNG	189.24
NCIH446_LUNG	189.2
HS944T_SKIN	189.13
A4FUK_HAEMATOPOIETIC_AND_LYMPHOID_TISSUE	189.12
CAL33_UPPER_AERODIGESTIVE_TRACT	189.08
KARPAS620_HAEMATOPOIETIC_AND_LYMPHOID_TISSUE	189.05
SNGM_ENDOMETRIUM	188.96
HS840T_FIBROBLAST	188.88
SUDHL10_HAEMATOPOIETIC_AND_LYMPHOID_TISSUE	188.66
U178_CENTRAL_NERVOUS_SYSTEM	188.65
SNU387_LIVER	188.42
KP3_PANCREAS	188.33
OCIAML2_HAEMATOPOIETIC_AND_LYMPHOID_TISSUE	188.21
SNU1214_UPPER_AERODIGESTIVE_TRACT	188.17
RCM1_LARGE_INTESTINE	187.87
HEC251_ENDOMETRIUM	187.86
SNU869_BILIARY_TRACT	187.37
BFTC905_URINARY_TRACT	187.34
RH30_SOFT_TISSUE	187.2
CACO2_LARGE_INTESTINE	186.83
NCIH2066_LUNG	186.5
MPP89_PLEURA	186.4
KPNSI9S_AUTONOMIC_GANGLIA	186.38
RH41_SOFT_TISSUE	186.34
KNS60_CENTRAL_NERVOUS_SYSTEM	185.96
SKCO1_LARGE_INTESTINE	185.68
SNU201_CENTRAL_NERVOUS_SYSTEM	185.64
8305C_THYROID	185.61
CL34_LARGE_INTESTINE	185.34
SW48_LARGE_INTESTINE	185.3
SNUC1_LARGE_INTESTINE	184.65
U118MG_CENTRAL_NERVOUS_SYSTEM	184.65
K562_HAEMATOPOIETIC_AND_LYMPHOID_TISSUE	184.22
G402_SOFT_TISSUE	184.12
LP1_HAEMATOPOIETIC_AND_LYMPHOID_TISSUE	183.98
OCUM1_STOMACH	183.88
PANC0403_PANCREAS	183.45
JHOM2B_OVARY	183.32
SNUC5_LARGE_INTESTINE	183.22
SH4_SKIN	183.22
LN229_CENTRAL_NERVOUS_SYSTEM	182.88
COLO679_SKIN	182.86
LS411N_LARGE_INTESTINE	182.73
EFO27_OVARY	182.69
KASUMI6_HAEMATOPOIETIC_AND_LYMPHOID_TISSUE	182.69
OCILY19_HAEMATOPOIETIC_AND_LYMPHOID_TISSUE	182.67
MELJUSO_SKIN	182.42
SKMES1_LUNG	182.12
SLR25_KIDNEY	182.12
NCIH647_LUNG	181.99
M07E_HAEMATOPOIETIC_AND_LYMPHOID_TISSUE	181.88
TM31_CENTRAL_NERVOUS_SYSTEM	181.87		X
SNU119_OVARY	181.8
HS618T_FIBROBLAST	181.76
BT549_BREAST	181.73
OCIAML5_HAEMATOPOIETIC_AND_LYMPHOID_TISSUE	181.64
NCIH2172_LUNG	181.5
SNU1196_BILIARY_TRACT	181.3
ME1_HAEMATOPOIETIC_AND_LYMPHOID_TISSUE	181.18
HLFA_FIBROBLAST	180.93
HCC1599_BREAST	180.93
HL60_HAEMATOPOIETIC_AND_LYMPHOID_TISSUE	180.81
ECGI10_OESOPHAGUS	180.73
CORL105_LUNG	180.61
HCC70_BREAST	180.61
SNU46_UPPER_AERODIGESTIVE_TRACT	180.43
COLO829_SKIN	180.25
OC314_OVARY	180.08
KMRC3_KIDNEY	179.94
COLO741_SKIN	179.85
NCCSTCK140_STOMACH	179.52
SKMM2_HAEMATOPOIETIC_AND_LYMPHOID_TISSUE	179.52
HCC1937_BREAST	179.38
CH157MN_CENTRAL_NERVOUS_SYSTEM	179.26
QGP1_PANCREAS	179.19
SNU1272_KIDNEY	178.89
L1236_HAEMATOPOIETIC_AND_LYMPHOID_TISSUE	178.62
SALE_LUNG	178.59
TTC642_SOFT_TISSUE	178.42
WM983B_SKIN	178.16
EPLC272H_LUNG	178.03
HCC4006_LUNG	177.91
MUTZ3_HAEMATOPOIETIC_AND_LYMPHOID_TISSUE	177.78
TE14_OESOPHAGUS	177.61
SKMEL3_SKIN	177.53
KYSE510_OESOPHAGUS	177.53
HCC1171_LUNG	177.3
NCIH196_LUNG	177.29
BICR31_UPPER_AERODIGESTIVE_TRACT	177.19
RS411_HAEMATOPOIETIC_AND_LYMPHOID_TISSUE	177.12
RERFLCSQ1_LUNG	176.89
LCLC103H_LUNG	176.86
COLO680N_OESOPHAGUS	176.84
CORL311_LUNG	176.79
LNZ308_CENTRAL_NERVOUS_SYSTEM	176.6
MOLM13_HAEMATOPOIETIC_AND_LYMPHOID_TISSUE	176.48
HSC4_UPPER_AERODIGESTIVE_TRACT	176.4
PECAPJ34CLONEC12_UPPER_AERODIGESTIVE_TRACT	176.19
U266B1_HAEMATOPOIETIC_AND_LYMPHOID_TISSUE	176.16
NHAHTDD_CENTRAL_NERVOUS_SYSTEM	175.89
RKO_LARGE_INTESTINE	175.8
NCIH1623_LUNG	175.58
PANC0203_PANCREAS	175.29
MKN7_STOMACH	175.28
BT12_SOFT_TISSUE	174.96
NMCG1_CENTRAL_NERVOUS_SYSTEM	174.74
HS870T_FIBROBLAST	174.61
SNU449_LIVER	174.59
CFPAC1_PANCREAS	174.26
SNU245_BILIARY_TRACT	174.25
UOK101_KIDNEY	174.14
DMS273_LUNG	173.99
BC3C_URINARY_TRACT	173.49
SNU1105_CENTRAL_NERVOUS_SYSTEM	173.24
TT_OESOPHAGUS	173.08
KATOIII_STOMACH	173.07
SNU283_LARGE_INTESTINE	172.95
LU65_LUNG	172.58
LN382_CENTRAL_NERVOUS_SYSTEM	172.26
SNU410_PANCREAS	172.23
KD_SOFT_TISSUE	172.12
WM88_SKIN	171.53
NUGC4_STOMACH	171.38
EM2_HAEMATOPOIETIC_AND_LYMPHOID_TISSUE	171.21
LXF289_LUNG	171.05
MG63_BONE	170.52
TE4_OESOPHAGUS	170.43
LS1034_LARGE_INTESTINE	170.14
SUDHL8_HAEMATOPOIETIC_AND_LYMPHOID_TISSUE	169.51
TUHR14TKB_KIDNEY	169.46
KYSE520_OESOPHAGUS	169.26
KYSE30_OESOPHAGUS	169.25
KIJK_HAEMATOPOIETIC_AND_LYMPHOID_TISSUE	168.97
NCIH2004RT_SOFT_TISSUE	168.67
SKMEL28_SKIN	168.59
KMRC1_KIDNEY	168.49
SNU216_STOMACH	168.48
HCC56_LARGE_INTESTINE	168.4
RPMI7951_SKIN	168.19
NCIH2228_LUNG	167.95
2313287_STOMACH	167.85
KYSE180_OESOPHAGUS	167.71
SNU620_STOMACH	167.62
MDAMB157_BREAST	167.53
SNU175_LARGE_INTESTINE	167.31
YD38_UPPER_AERODIGESTIVE_TRACT	167.29
8MGBA_CENTRAL_NERVOUS_SYSTEM	167.27
MONOMAC6_HAEMATOPOIETIC_AND_LYMPHOID_TISSUE	167.12
SW579_THYROID	166.75
NCIH1944_LUNG	166.71
U937_HAEMATOPOIETIC_AND_LYMPHOID_TISSUE	166.38
CAL851_BREAST	166.35
HS281T_FIBROBLAST	166.26
HOP92_LUNG	165.92
PK59_PANCREAS	165.88
SNU16_STOMACH	165.71
C8166_HAEMATOPOIETIC_AND_LYMPHOID_TISSUE	165.65
HS343T_FIBROBLAST	165.44
SLR20_KIDNEY	165.26
HEC108_ENDOMETRIUM	165.19
VMRCRCW_KIDNEY	164.83
SNU899_UPPER_AERODIGESTIVE_TRACT	164.79
SNU1066_UPPER_AERODIGESTIVE_TRACT	164.45
TE9_OESOPHAGUS	164.29
NCIH292_LUNG	163.93
HS863T_FIBROBLAST	163.9
NCIH1341_LUNG	163.88
LN464_CENTRAL_NERVOUS_SYSTEM	163.48
NCIH2170_LUNG	163.24
HS675T_FIBROBLAST	163.19
EHEB_HAEMATOPOIETIC_AND_LYMPHOID_TISSUE	162.42
HCC1187_BREAST	161.78
HCC1438_LUNG	161.58
EOL1_HAEMATOPOIETIC_AND_LYMPHOID_TISSUE	161.03
L428_HAEMATOPOIETIC_AND_LYMPHOID_TISSUE	160.81
DEL_HAEMATOPOIETIC_AND_LYMPHOID_TISSUE	160.75
SNU8_OVARY	160.68
MCAS_OVARY	160.63
GMS10_CENTRAL_NERVOUS_SYSTEM	159.85
F36P_HAEMATOPOIETIC_AND_LYMPHOID_TISSUE	159.56
NCIH1793_LUNG	159.44
A172_CENTRAL_NERVOUS_SYSTEM	159.3
HS895T_FIBROBLAST	159
BHY_UPPER_AERODIGESTIVE_TRACT	158.58
KMS27_HAEMATOPOIETIC_AND_LYMPHOID_TISSUE	158.39
FTC133_THYROID	158.13
STM9101_SOFT_TISSUE	158.02
WM2664_SKIN	158.02
253J_URINARY_TRACT	157.69
OCIAML3_HAEMATOPOIETIC_AND_LYMPHOID_TISSUE	157.6
SNU489_CENTRAL_NERVOUS_SYSTEM	157.4
HCC2450_LUNG	156.76
KYSE140_OESOPHAGUS	156.69
HS766T_PANCREAS	156.64
AMO1_HAEMATOPOIETIC_AND_LYMPHOID_TISSUE	156.41
HS706T_BONE	155.84
HCC2218_BREAST	155.76
VMRCRCZ_KIDNEY	155.7
SNU1076_UPPER_AERODIGESTIVE_TRACT	155.64
JVM2_HAEMATOPOIETIC_AND_LYMPHOID_TISSUE	155.48
OV56_OVARY	155.42
SR786_HAEMATOPOIETIC_AND_LYMPHOID_TISSUE	155.38
HS578T_BREAST	155.28
HS616T_FIBROBLAST	155.27
SNB75_CENTRAL_NERVOUS_SYSTEM	155.22
HCC1143_BREAST	154.87
NCIH1975_LUNG	154.72
NCIH1563_LUNG	154.62
HS606T_FIBROBLAST	154.4
BV173_HAEMATOPOIETIC_AND_LYMPHOID_TISSUE	154.2
HS888T_FIBROBLAST	154.16
TE6_OESOPHAGUS	154.16
BFTC909_KIDNEY	154.12
HDMYZ_HAEMATOPOIETIC_AND_LYMPHOID_TISSUE	153.95
KMRC2_KIDNEY	153.66
SNU719_STOMACH	153.63
HS729_SOFT_TISSUE	152.94
LS123_LARGE_INTESTINE	152.66
PK45H_PANCREAS	152.64
UBLC1_URINARY_TRACT	152.53
NUDHL1_HAEMATOPOIETIC_AND_LYMPHOID_TISSUE	152.26
HEPG2_LIVER	151.98
A253_SALIVARY_GLAND	151.77
HS739T_FIBROBLAST	151.14
DM3_FIBROBLAST	150.78
59M_OVARY	150.08
NCIH2122_LUNG	150.02
JURLMK1_HAEMATOPOIETIC_AND_LYMPHOID_TISSUE	150.01
SNU1197_LARGE_INTESTINE	149.84
SW1783_CENTRAL_NERVOUS_SYSTEM	149.44
BHT101_THYROID	149.19
ACCMESO1_PLEURA	149.14
U343_CENTRAL_NERVOUS_SYSTEM	149.06
HS688AT_FIBROBLAST	148.62
M059K_CENTRAL_NERVOUS_SYSTEM	148.54
HS600T_FIBROBLAST	148.53
TE5_OESOPHAGUS	148.49
NCIH929_HAEMATOPOIETIC_AND_LYMPHOID_TISSUE	148.42
KMS11_HAEMATOPOIETIC_AND_LYMPHOID_TISSUE	147.95
MDAMB468_BREAST	147.77
HT55_LARGE_INTESTINE	146.91
IGR37_SKIN	146.89
GCIY_STOMACH	146.88
OCIMY7_HAEMATOPOIETIC_AND_LYMPHOID_TISSUE	146.79
SUDHL1_HAEMATOPOIETIC_AND_LYMPHOID_TISSUE	146.33
PRECLH_PROSTATE	146.22
EFE184_ENDOMETRIUM	145.86
SNU1077_ENDOMETRIUM	145.83
NCO2_HAEMATOPOIETIC_AND_LYMPHOID_TISSUE	145.72
HUT102_HAEMATOPOIETIC_AND_LYMPHOID_TISSUE	145.6
NCIH2342_LUNG	145.5
HS839T_FIBROBLAST	145.23
CAOV4_OVARY	144.98
HCC2935_LUNG	144.74
A3KAW_HAEMATOPOIETIC_AND_LYMPHOID_TISSUE	144.64
L540_HAEMATOPOIETIC_AND_LYMPHOID_TISSUE	144.46
MEG01_HAEMATOPOIETIC_AND_LYMPHOID_TISSUE	144.29
A704_KIDNEY	144.19
NCIH838_LUNG	144.03
ONS76_CENTRAL_NERVOUS_SYSTEM	143.94
SW1710_URINARY_TRACT	143.67
MALME3M_SKIN	143.61
HS940T_FIBROBLAST	142.22
U251MG_CENTRAL_NERVOUS_SYSTEM	142.14
KU812_HAEMATOPOIETIC_AND_LYMPHOID_TISSUE	142.09
SF767_CERVIX	141.54
HS934T_FIBROBLAST	141.37
HCC2279_LUNG	141.06
RH18_SOFT_TISSUE	140.82
MHHNB11_AUTONOMIC_GANGLIA	140.78
SNU1079_BILIARY_TRACT	140.63
UACC812_BREAST	140.52
LAMA84_HAEMATOPOIETIC_AND_LYMPHOID_TISSUE	140.38
SKM1_HAEMATOPOIETIC_AND_LYMPHOID_TISSUE	140.37
SLR21_KIDNEY	140.21
SUPM2_HAEMATOPOIETIC_AND_LYMPHOID_TISSUE	139.98
KP2_PANCREAS	139.86
HS822T_FIBROBLAST	139.77
NCIH508_LARGE_INTESTINE	139.46
RVH421_SKIN	139.25
HS834T_FIBROBLAST	139.24
CAL27_UPPER_AERODIGESTIVE_TRACT	138.54
CAL120_BREAST	138.45
UMUC1_URINARY_TRACT	138.38
KNS62_LUNG	138.21
SCC9_UPPER_AERODIGESTIVE_TRACT	138.18
KYSE70_OESOPHAGUS	137.8
SU8686_PANCREAS	137.69
OVSAHO_OVARY	137.49
HS819T_FIBROBLAST	137.44
HS821T_FIBROBLAST	137.43
L33_PANCREAS	136.67
CAS1_CENTRAL_NERVOUS_SYSTEM	136.49
OCIM1_HAEMATOPOIETIC_AND_LYMPHOID_TISSUE	136.45
SW1990_PANCREAS	135.71
CAPAN2_PANCREAS	135.23
OVCAR4_OVARY	134.83
HELA_CERVIX	134.36
ECC10_STOMACH	134.04
JHH6_LIVER	133.32
VMCUB1_URINARY_TRACT	132.89
KYSE270_OESOPHAGUS	132.84
HS751T_FIBROBLAST	132.75
TE159T_FIBROBLAST	132.73
SNU213_PANCREAS	132.27
T173_FIBROBLAST	132.05
MOLM6_HAEMATOPOIETIC_AND_LYMPHOID_TISSUE	131.7
CAMA1_BREAST	131.57
JHH2_LIVER	131.54
NCIH596_LUNG	131.42
TO175T_FIBROBLAST	131.31
SKRC20_KIDNEY	131.3
HGC27_STOMACH	129.94
RS5_FIBROBLAST	129.83
HS737T_FIBROBLAST	129.65
TE125T_FIBROBLAST	129.16
A498_KIDNEY	128.99
SLR23_KIDNEY	128.21
MDAMB435S_SKIN	128.12	X
LN215_CENTRAL_NERVOUS_SYSTEM	127.65
LS513_LARGE_INTESTINE	127.45
CHAGOK1_LUNG	126.97
HS274T_FIBROBLAST	126.9
HCC1806_BREAST	125.89
SNU761_LIVER	125.87
HCC1395_BREAST	125.73
ASPC1_PANCREAS	125.54
IGR39_SKIN	124.89
KURAMOCHI_OVARY	124.86
PANC0213_PANCREAS	124.25
HS742T_FIBROBLAST	123.83
D341MED_CENTRAL_NERVOUS_SYSTEM	123.56
SCC15_UPPER_AERODIGESTIVE_TRACT	122.5
MORCPR_LUNG	122.48
PL21_HAEMATOPOIETIC_AND_LYMPHOID_TISSUE	122.18
AU565_BREAST	121.72
OCIMY5_HAEMATOPOIETIC_AND_LYMPHOID_TISSUE	121.42
EKVX_LUNG	121.25
OE19_OESOPHAGUS	121.16
JJN3_HAEMATOPOIETIC_AND_LYMPHOID_TISSUE	119.48
SW480_LARGE_INTESTINE	119.35	X
SCABER_URINARY_TRACT	117.98
CAL78_BONE	117.73
JHOM1_OVARY	117.55
COV644_OVARY	116.88
HS698T_FIBROBLAST	115.43
SCC25_UPPER_AERODIGESTIVE_TRACT	115.14
PECAPJ15_UPPER_AERODIGESTIVE_TRACT	115.02
COV318_OVARY	114.94
LN428_CENTRAL_NERVOUS_SYSTEM	114.9
OVMANA_OVARY	114.7
HS172T_FIBROBLAST	114.28
YD10B_UPPER_AERODIGESTIVE_TRACT	113.02
HUH28_BILIARY_TRACT	110.82
NCIH1395_LUNG	110.71
SNU668_STOMACH	110.36
NCIH1666_LUNG	110.35
SKLU1_LUNG	109.64
NCIH2887_LUNG	108.05
PECAPJ41CLONED2_UPPER_AERODIGESTIVE_TRACT	107.89
RERFLCAD2_LUNG	106.77
MOLP2_HAEMATOPOIETIC_AND_LYMPHOID_TISSUE	106.14
SW1116_LARGE_INTESTINE	105.97
HCC2157_BREAST	105.95
HCC1588_LUNG	105.45
SLR24_KIDNEY	104.5
SCC4_UPPER_AERODIGESTIVE_TRACT	104.35
BICR16_UPPER_AERODIGESTIVE_TRACT	104.12
MM1S_HAEMATOPOIETIC_AND_LYMPHOID_TISSUE	103.46
T3M10_LUNG	103.21
HMEL_BREAST	102.7
JK1_HAEMATOPOIETIC_AND_LYMPHOID_TISSUE	102
OE21_OESOPHAGUS	101.76
JHUEM7_ENDOMETRIUM	100.33
NCIH2106_LUNG	100.05
HCC44_LUNG	97.43
COV362_OVARY	96.54
JHOS2_OVARY	95.69
HS255T_FIBROBLAST	95.43
KMS18_HAEMATOPOIETIC_AND_LYMPHOID_TISSUE	94.19
NCIH2073_LUNG	93.98
SKBR3_BREAST	93.35
PANC0327_PANCREAS	92.89
PLB985_HAEMATOPOIETIC_AND_LYMPHOID_TISSUE	91.33
KHM1B_HAEMATOPOIETIC_AND_LYMPHOID_TISSUE	91.01
HPAC_PANCREAS	89.8
HSC2_UPPER_AERODIGESTIVE_TRACT	87.49
BICR22_UPPER_AERODIGESTIVE_TRACT	82.92
HDQP1_BREAST	81.02
KYO1_HAEMATOPOIETIC_AND_LYMPHOID_TISSUE	80.74
BICR6_UPPER_AERODIGESTIVE_TRACT	70.7
BICR56_UPPER_AERODIGESTIVE_TRACT	67.98

## Sheet: TRA2B
CELL LINES	ENSG00000136527.13 (TRA2B)	R
MKN74_STOMACH	541.76
CJM_SKIN	479.44
L363_HAEMATOPOIETIC_AND_LYMPHOID_TISSUE	474.78
NCIH1105_LUNG	468.07
EFO21_OVARY	455.2
MOLT13_HAEMATOPOIETIC_AND_LYMPHOID_TISSUE	436.67
BL41_HAEMATOPOIETIC_AND_LYMPHOID_TISSUE	401.31
TE14_OESOPHAGUS	397.23
NCIH520_LUNG	390.04
SUPT1_HAEMATOPOIETIC_AND_LYMPHOID_TISSUE	382.59
P12ICHIKAWA_HAEMATOPOIETIC_AND_LYMPHOID_TISSUE	378.28
NCIH1385_LUNG	376.16
HCC1438_LUNG	375.03
SKNMC_BONE	372.3
COLO320_LARGE_INTESTINE	365.5
CORL95_LUNG	364.94
JM1_HAEMATOPOIETIC_AND_LYMPHOID_TISSUE	361.53
NCIH2228_LUNG	352.37
LOUCY_HAEMATOPOIETIC_AND_LYMPHOID_TISSUE	352.06
HMCB_SKIN	351.54
HCC33_LUNG	349.82
ABC1_LUNG	344.61
HEC251_ENDOMETRIUM	343.83
NCIH2196_LUNG	333.75
NCIH1184_LUNG	333.67
NCIH1876_LUNG	328.84
CMLT1_HAEMATOPOIETIC_AND_LYMPHOID_TISSUE	326.96
REH_HAEMATOPOIETIC_AND_LYMPHOID_TISSUE	325.96
NCIH1436_LUNG	325.83
RPMI8402_HAEMATOPOIETIC_AND_LYMPHOID_TISSUE	325.63
MHHCALL3_HAEMATOPOIETIC_AND_LYMPHOID_TISSUE	324.22
CORL24_LUNG	322.95
ECC12_STOMACH	321.55
SKES1_BONE	319.81
GA10_HAEMATOPOIETIC_AND_LYMPHOID_TISSUE	315.91
MHHCALL4_HAEMATOPOIETIC_AND_LYMPHOID_TISSUE	314.31
PF382_HAEMATOPOIETIC_AND_LYMPHOID_TISSUE	313.85
DEL_HAEMATOPOIETIC_AND_LYMPHOID_TISSUE	313.72
ALLSIL_HAEMATOPOIETIC_AND_LYMPHOID_TISSUE	313.13
NCIH1694_LUNG	311.27
U266B1_HAEMATOPOIETIC_AND_LYMPHOID_TISSUE	304.85
NCIH1963_LUNG	302.34
FTC238_THYROID	301.75
KE37_HAEMATOPOIETIC_AND_LYMPHOID_TISSUE	301.15
HH_HAEMATOPOIETIC_AND_LYMPHOID_TISSUE	300
TF1_HAEMATOPOIETIC_AND_LYMPHOID_TISSUE	297.49
NCIH1092_LUNG	297.36
CAL78_BONE	297.02
BL70_HAEMATOPOIETIC_AND_LYMPHOID_TISSUE	296.44
PEER_HAEMATOPOIETIC_AND_LYMPHOID_TISSUE	295.77
CA46_HAEMATOPOIETIC_AND_LYMPHOID_TISSUE	295.61
COLO800_SKIN	295.35
OCILY3_HAEMATOPOIETIC_AND_LYMPHOID_TISSUE	295.08
NCIH2081_LUNG	295.01
TE10_OESOPHAGUS	294.99
NCIH1836_LUNG	293.58
EM2_HAEMATOPOIETIC_AND_LYMPHOID_TISSUE	291.36
NCIH1618_LUNG	288.55
RI1_HAEMATOPOIETIC_AND_LYMPHOID_TISSUE	287.73
D283MED_CENTRAL_NERVOUS_SYSTEM	287.68
DMS79_LUNG	287.28
KPNYN_AUTONOMIC_GANGLIA	287.05
HUT78_HAEMATOPOIETIC_AND_LYMPHOID_TISSUE	285.16
KELLY_AUTONOMIC_GANGLIA	284.86
CORL47_LUNG	284.13
KMM1_HAEMATOPOIETIC_AND_LYMPHOID_TISSUE	283.84
MHHCALL2_HAEMATOPOIETIC_AND_LYMPHOID_TISSUE	281.61
HCT15_LARGE_INTESTINE	281.57
SUPB15_HAEMATOPOIETIC_AND_LYMPHOID_TISSUE	280.3
SNU81_LARGE_INTESTINE	279.89
SUDHL5_HAEMATOPOIETIC_AND_LYMPHOID_TISSUE	279.15
CI1_HAEMATOPOIETIC_AND_LYMPHOID_TISSUE	277.57
NCIH660_PROSTATE	277.11
CHP126_AUTONOMIC_GANGLIA	275.15
LN443_CENTRAL_NERVOUS_SYSTEM	274.13
NCIH810_LUNG	273.11
NCIH1930_LUNG	272.51
SUDHL1_HAEMATOPOIETIC_AND_LYMPHOID_TISSUE	271.88
KYSE450_OESOPHAGUS	271.67
SKNDZ_AUTONOMIC_GANGLIA	270.55
CCFSTTG1_CENTRAL_NERVOUS_SYSTEM	270.36
DOHH2_HAEMATOPOIETIC_AND_LYMPHOID_TISSUE	270.2
SNU398_LIVER	268.81
NCIH82_LUNG	268.72
KYSE180_OESOPHAGUS	268.43
HT1080_SOFT_TISSUE	268.01
HCC1833_LUNG	267.72
MJ_HAEMATOPOIETIC_AND_LYMPHOID_TISSUE	267.41
BICR18_UPPER_AERODIGESTIVE_TRACT	267.14
SKNO1_HAEMATOPOIETIC_AND_LYMPHOID_TISSUE	266.86
NCIH1048_LUNG	265.29
P3HR1_HAEMATOPOIETIC_AND_LYMPHOID_TISSUE	265.07
ST486_HAEMATOPOIETIC_AND_LYMPHOID_TISSUE	263.59
SW1271_LUNG	263.28
HEC59_ENDOMETRIUM	263.14
SH4_SKIN	261.72
TOLEDO_HAEMATOPOIETIC_AND_LYMPHOID_TISSUE	261.33
CORL88_LUNG	261.1
LC1F_LUNG	260.71
HCC1569_BREAST	260.47
NB1_AUTONOMIC_GANGLIA	259.87
SKNBE2_AUTONOMIC_GANGLIA	259.64
TC71_BONE	258.76
NCIH526_LUNG	258.36
NCIH146_LUNG	258.31
TALL1_HAEMATOPOIETIC_AND_LYMPHOID_TISSUE	256.81
IMR32_AUTONOMIC_GANGLIA	255.27
COLO678_LARGE_INTESTINE	254.04
697_HAEMATOPOIETIC_AND_LYMPHOID_TISSUE	253.91
HCC95_LUNG	253.83
NALM19_HAEMATOPOIETIC_AND_LYMPHOID_TISSUE	253.03
EBC1_LUNG	252.94
HCC1359_LUNG	252.77
LMSU_STOMACH	252.28
SNU503_LARGE_INTESTINE	251.07
GCT_SOFT_TISSUE	250.89
NCIH1155_LUNG	250.42
COLO684_ENDOMETRIUM	249
HEP3B217_LIVER	248.75
NB4_HAEMATOPOIETIC_AND_LYMPHOID_TISSUE	248.63
GAMG_CENTRAL_NERVOUS_SYSTEM	248.37
HCC1937_BREAST	248.35
KIJK_HAEMATOPOIETIC_AND_LYMPHOID_TISSUE	248.18
GDM1_HAEMATOPOIETIC_AND_LYMPHOID_TISSUE	247.27
EWS502_BONE	246.54
JMSU1_URINARY_TRACT	245.87
SW48_LARGE_INTESTINE	245.62
NCIH2171_LUNG	245.01
LK2_LUNG	244.99
NCIH69_LUNG	244.33
LU99_LUNG	244.33
KG1_HAEMATOPOIETIC_AND_LYMPHOID_TISSUE	244.12
A673_BONE	243.83
MOLT3_HAEMATOPOIETIC_AND_LYMPHOID_TISSUE	243.39
PATU8988T_PANCREAS	242.44
KARPAS422_HAEMATOPOIETIC_AND_LYMPHOID_TISSUE	242.04
AML193_HAEMATOPOIETIC_AND_LYMPHOID_TISSUE	241.99
J82_URINARY_TRACT	241.78
SW620_LARGE_INTESTINE	241.2
NCIH209_LUNG	240.78
NCIH1648_LUNG	239.75
NOMO1_HAEMATOPOIETIC_AND_LYMPHOID_TISSUE	237.88
WM983B_SKIN	237.63
HPBALL_HAEMATOPOIETIC_AND_LYMPHOID_TISSUE	236.81
HEL9217_HAEMATOPOIETIC_AND_LYMPHOID_TISSUE	236.78
KMS20_HAEMATOPOIETIC_AND_LYMPHOID_TISSUE	236.59
NCIH2106_LUNG	236.55
NCIH196_LUNG	236.27
KNS42_CENTRAL_NERVOUS_SYSTEM	235.78
HS611T_HAEMATOPOIETIC_AND_LYMPHOID_TISSUE	235.49
COLO201_LARGE_INTESTINE	235.15
HCC1428_BREAST	234.48
RAJI_HAEMATOPOIETIC_AND_LYMPHOID_TISSUE	234.15
NH6_AUTONOMIC_GANGLIA	232.85
SEM_HAEMATOPOIETIC_AND_LYMPHOID_TISSUE	231.95
SKPNDW_BONE	231.45
NALM6_HAEMATOPOIETIC_AND_LYMPHOID_TISSUE	230.76
MONOMAC1_HAEMATOPOIETIC_AND_LYMPHOID_TISSUE	230.21
HS729_SOFT_TISSUE	230.13
H4_CENTRAL_NERVOUS_SYSTEM	229.77
SUDHL8_HAEMATOPOIETIC_AND_LYMPHOID_TISSUE	229.51
BFTC905_URINARY_TRACT	229.49
HCC2814_LUNG	229.45
SKNEP1_BONE	229.38
SET2_HAEMATOPOIETIC_AND_LYMPHOID_TISSUE	228.47
KPNRTBM1_AUTONOMIC_GANGLIA	228.24
GRANTA519_HAEMATOPOIETIC_AND_LYMPHOID_TISSUE	228.08
NCIH2029_LUNG	227.81
MM1S_HAEMATOPOIETIC_AND_LYMPHOID_TISSUE	226.86
HT_HAEMATOPOIETIC_AND_LYMPHOID_TISSUE	226.7
HARA_LUNG	226.6
NCIH596_LUNG	226.49
HMC18_BREAST	226.48
G401_SOFT_TISSUE	226
MONOMAC6_HAEMATOPOIETIC_AND_LYMPHOID_TISSUE	225.93
MFE280_ENDOMETRIUM	224.4
VMCUB1_URINARY_TRACT	224.22
DND41_HAEMATOPOIETIC_AND_LYMPHOID_TISSUE	224.19
ECC10_STOMACH	222.29
RCHACV_HAEMATOPOIETIC_AND_LYMPHOID_TISSUE	222.08
A2780_OVARY	221.86
CAL51_BREAST	221.33
SNU601_STOMACH	221.25
HEC1B_ENDOMETRIUM	220.76
RH41_SOFT_TISSUE	220.41
NCIH446_LUNG	220.25
MOLM13_HAEMATOPOIETIC_AND_LYMPHOID_TISSUE	219.52
HS944T_SKIN	219.32
HEC6_ENDOMETRIUM	219.26
CADOES1_BONE	218.33
8505C_THYROID	218.24
TCCSUP_URINARY_TRACT	218.05
COLO741_SKIN	217.34
MUTZ5_HAEMATOPOIETIC_AND_LYMPHOID_TISSUE	217.29
SKUT1_SOFT_TISSUE	217.27
HEC1A_ENDOMETRIUM	217.26
NCIH211_LUNG	217.19
CMK_HAEMATOPOIETIC_AND_LYMPHOID_TISSUE	217.07
HT144_SKIN	216.68
HUNS1_HAEMATOPOIETIC_AND_LYMPHOID_TISSUE	216.38
GI1_CENTRAL_NERVOUS_SYSTEM	216.21
GSS_STOMACH	215.7
SKNFI_AUTONOMIC_GANGLIA	215.5
T24_URINARY_TRACT	215.45
MOLT16_HAEMATOPOIETIC_AND_LYMPHOID_TISSUE	215.07
THP1_HAEMATOPOIETIC_AND_LYMPHOID_TISSUE	215
KMS11_HAEMATOPOIETIC_AND_LYMPHOID_TISSUE	214.94
OVK18_OVARY	214.8
EOL1_HAEMATOPOIETIC_AND_LYMPHOID_TISSUE	214.7
HUG1N_STOMACH	214
NCIH510_LUNG	213.69
KU812_HAEMATOPOIETIC_AND_LYMPHOID_TISSUE	213.6
SUDHL6_HAEMATOPOIETIC_AND_LYMPHOID_TISSUE	213.5
NCIH838_LUNG	213.45
MG63_BONE	212.6
CAL62_THYROID	212.49
SIGM5_HAEMATOPOIETIC_AND_LYMPHOID_TISSUE	212.47
NCIH2286_LUNG	212.37
NAMALWA_HAEMATOPOIETIC_AND_LYMPHOID_TISSUE	212.09
DMS153_LUNG	211.58
C8166_HAEMATOPOIETIC_AND_LYMPHOID_TISSUE	211.25
MC116_HAEMATOPOIETIC_AND_LYMPHOID_TISSUE	211.11
DAUDI_HAEMATOPOIETIC_AND_LYMPHOID_TISSUE	210.85
CAL12T_LUNG	210.82
M07E_HAEMATOPOIETIC_AND_LYMPHOID_TISSUE	209.64
HEL_HAEMATOPOIETIC_AND_LYMPHOID_TISSUE	209.53
NCIH1734_LUNG	209.38
NCIH2347_LUNG	208.34
GB1_CENTRAL_NERVOUS_SYSTEM	207.84
UACC62_SKIN	207.56
NCIH716_LARGE_INTESTINE	207.25
HEYA8_OVARY	207.1
SHP77_LUNG	206.57
SQ1_LUNG	206.37
BCP1_HAEMATOPOIETIC_AND_LYMPHOID_TISSUE	206.31
SKM1_HAEMATOPOIETIC_AND_LYMPHOID_TISSUE	206.22
DAOY_CENTRAL_NERVOUS_SYSTEM	206.14
OPM2_HAEMATOPOIETIC_AND_LYMPHOID_TISSUE	205.99
RERFGC1B_STOMACH	205.94
TE8_OESOPHAGUS	205.76
OAW28_OVARY	205.1
HS683_CENTRAL_NERVOUS_SYSTEM	205.02
639V_URINARY_TRACT	204.66
KP4_PANCREAS	204.36
LUDLU1_LUNG	204.28
JHUEM2_ENDOMETRIUM	204.13
HUCCT1_BILIARY_TRACT	203.71
MINO_HAEMATOPOIETIC_AND_LYMPHOID_TISSUE	203.68
NALM1_HAEMATOPOIETIC_AND_LYMPHOID_TISSUE	203.48
GOS3_CENTRAL_NERVOUS_SYSTEM	202.95
NCIH1781_LUNG	202.63
HCC1599_BREAST	202.56
COLO679_SKIN	202.47
CL11_LARGE_INTESTINE	202.41
NCIH1341_LUNG	202.25
NCIH2227_LUNG	202.23
KASUMI6_HAEMATOPOIETIC_AND_LYMPHOID_TISSUE	201.98
INA6_HAEMATOPOIETIC_AND_LYMPHOID_TISSUE	201.97
IOMMLEE_CENTRAL_NERVOUS_SYSTEM	201.73
NCIH441_LUNG	200.73
CAPAN1_PANCREAS	199.67
LN229_CENTRAL_NERVOUS_SYSTEM	199.29
HCC366_LUNG	198.98
HCC1500_BREAST	198.97
SKOV3_OVARY	198.56	X
NCIH524_LUNG	197.92
NCIH1651_LUNG	197.6
KYSE70_OESOPHAGUS	197.4
TTC549_SOFT_TISSUE	197.36
ISHIKAWAHERAKLIO02ER_ENDOMETRIUM	197.25
PFEIFFER_HAEMATOPOIETIC_AND_LYMPHOID_TISSUE	197.07
JHUEM3_ENDOMETRIUM	196.24
NCIH1299_LUNG	196.24
MELJUSO_SKIN	195.96
HOS_BONE	195.53
CORL279_LUNG	195.32
CAKI2_KIDNEY	195.12
LN464_CENTRAL_NERVOUS_SYSTEM	193.98
NCIH1581_LUNG	193.75
SCC4_UPPER_AERODIGESTIVE_TRACT	193.47
NCIH2405_LUNG	192.92
SF539_CENTRAL_NERVOUS_SYSTEM	192.87
BC3C_URINARY_TRACT	192.73
NCIH747_LARGE_INTESTINE	192.51
SUPM2_HAEMATOPOIETIC_AND_LYMPHOID_TISSUE	192.25
HDLM2_HAEMATOPOIETIC_AND_LYMPHOID_TISSUE	191.51
GMS10_CENTRAL_NERVOUS_SYSTEM	191.26
SNU1196_BILIARY_TRACT	190.95
SKMEL1_SKIN	190.75
A2058_SKIN	190.65
SNU387_LIVER	190.55
P31FUJ_HAEMATOPOIETIC_AND_LYMPHOID_TISSUE	190.02
CALU6_LUNG	189.99
SJSA1_BONE	189.57
A4FUK_HAEMATOPOIETIC_AND_LYMPHOID_TISSUE	189.25
LN215_CENTRAL_NERVOUS_SYSTEM	189.14
FADU_UPPER_AERODIGESTIVE_TRACT	189.05
AM38_CENTRAL_NERVOUS_SYSTEM	188.96
NCIH322_LUNG	188.95
MDAMB453_BREAST	188.95
RDES_BONE	188.33
RERFLCAD1_LUNG	188.04
TT_OESOPHAGUS	187.73
DU4475_BREAST	187.22
DETROIT562_UPPER_AERODIGESTIVE_TRACT	186.9
COLO668_LUNG	186.76
KYM1_SOFT_TISSUE	186.71
EB1_HAEMATOPOIETIC_AND_LYMPHOID_TISSUE	186.64
SNU308_BILIARY_TRACT	186.62
DB_HAEMATOPOIETIC_AND_LYMPHOID_TISSUE	186.61
CAOV3_OVARY	185.85
G292CLONEA141B1_BONE	185.63
SNB75_CENTRAL_NERVOUS_SYSTEM	185.03
LNZ308_CENTRAL_NERVOUS_SYSTEM	185.01
KALS1_CENTRAL_NERVOUS_SYSTEM	184.6
CAL29_URINARY_TRACT	184.52
JHH7_LIVER	184.49
WM2664_SKIN	184.42
EN_ENDOMETRIUM	184.17
KYSE510_OESOPHAGUS	184.16
YD15_SALIVARY_GLAND	184.08
KMBC2_URINARY_TRACT	183.96
UMUC3_URINARY_TRACT	183.93
HSC3_UPPER_AERODIGESTIVE_TRACT	183.87
KM12_LARGE_INTESTINE	183.46
UACC257_SKIN	183.46
MELHO_SKIN	183.3
MV411_HAEMATOPOIETIC_AND_LYMPHOID_TISSUE	182.98
NCIH1915_LUNG	181.96
FUOV1_OVARY	181.92
EHEB_HAEMATOPOIETIC_AND_LYMPHOID_TISSUE	181.74
KE97_HAEMATOPOIETIC_AND_LYMPHOID_TISSUE	181.55
TT2609C02_THYROID	181.53
TE6_OESOPHAGUS	181.42
YAPC_PANCREAS	181.31
SW403_LARGE_INTESTINE	181.26
PANC1_PANCREAS	181.2
MPP89_PLEURA	181.18
KMS34_HAEMATOPOIETIC_AND_LYMPHOID_TISSUE	181.04
SW579_THYROID	180.93
RERFLCAI_LUNG	180.23
CAPAN2_PANCREAS	180.16
RKN_SOFT_TISSUE	180.12
HGC27_STOMACH	180.08
TE617T_SOFT_TISSUE	180.08
TTC709_SOFT_TISSUE	180.07
WM1799_SKIN	179.77
A375_SKIN	179.73
KMH2_HAEMATOPOIETIC_AND_LYMPHOID_TISSUE	179.32
HCT116_LARGE_INTESTINE	179.09	X
PRECLH_PROSTATE	178.91
U118MG_CENTRAL_NERVOUS_SYSTEM	178.89
HS229T_FIBROBLAST	178.3
SNU119_OVARY	178.09
HS939T_SKIN	177.69
RL_HAEMATOPOIETIC_AND_LYMPHOID_TISSUE	177.57
SW1990_PANCREAS	177.52
MSTO211H_PLEURA	177.52
RT112_URINARY_TRACT	177.36
TE15_OESOPHAGUS	177.17
PK45H_PANCREAS	176.89
NCIH2066_LUNG	176.55
A427_LUNG	176.31
RD_SOFT_TISSUE	176.26
HEC50B_ENDOMETRIUM	175.99
REC1_HAEMATOPOIETIC_AND_LYMPHOID_TISSUE	175.84
ESS1_ENDOMETRIUM	175.82
NCIH2882_LUNG	175.81
SNU1105_CENTRAL_NERVOUS_SYSTEM	175.74
TE441T_SOFT_TISSUE	175.69
BT20_BREAST	175.48
SKMEL30_SKIN	175.36
TOV112D_OVARY	175.36
CAL148_BREAST	175.24
KOPN8_HAEMATOPOIETIC_AND_LYMPHOID_TISSUE	175.23
SNU46_UPPER_AERODIGESTIVE_TRACT	175.22
LN18_CENTRAL_NERVOUS_SYSTEM	175.15
DU145_PROSTATE	175.06
G402_SOFT_TISSUE	174.96
SW1417_LARGE_INTESTINE	174.91
KMS12BM_HAEMATOPOIETIC_AND_LYMPHOID_TISSUE	174.74
RVH421_SKIN	174.47
PANC0813_PANCREAS	174.46
HUH7_LIVER	174.41
NCIH889_LUNG	174.34
JEKO1_HAEMATOPOIETIC_AND_LYMPHOID_TISSUE	174.01
LN235_CENTRAL_NERVOUS_SYSTEM	173.26
CORL311_LUNG	173.24
MON_SOFT_TISSUE	172.97
SNU738_CENTRAL_NERVOUS_SYSTEM	172.97
HCC38_BREAST	172.96
T98G_CENTRAL_NERVOUS_SYSTEM	172.72
NIHOVCAR3_OVARY	172.51	X
HT1376_URINARY_TRACT	172.37
MDAMB435S_SKIN	171.91	X
L33_PANCREAS	171.88
JURLMK1_HAEMATOPOIETIC_AND_LYMPHOID_TISSUE	171.85
TE11_OESOPHAGUS	171.78
HCC461_LUNG	171.66
RPMI7951_SKIN	171.54
MDAMB157_BREAST	170.89
SCLC21H_LUNG	170.74
LN340_CENTRAL_NERVOUS_SYSTEM	170.7
SF126_CENTRAL_NERVOUS_SYSTEM	170.48
MOLM16_HAEMATOPOIETIC_AND_LYMPHOID_TISSUE	170.15
MIAPACA2_PANCREAS	170
KO52_HAEMATOPOIETIC_AND_LYMPHOID_TISSUE	169.88
KATOIII_STOMACH	169.81
L428_HAEMATOPOIETIC_AND_LYMPHOID_TISSUE	169.34
MHHES1_BONE	169.09
TTC1240_SOFT_TISSUE	169.04
A253_SALIVARY_GLAND	168.96
NCIH854_LUNG	168.85
PL21_HAEMATOPOIETIC_AND_LYMPHOID_TISSUE	168.82
ONCODG1_OVARY	168.81
253JBV_URINARY_TRACT	168.8
KARPAS299_HAEMATOPOIETIC_AND_LYMPHOID_TISSUE	168.76
786O_KIDNEY	168.75
NCIH1568_LUNG	168.71
MFE296_ENDOMETRIUM	168.44
NCIH2452_PLEURA	168.43
PECAPJ34CLONEC12_UPPER_AERODIGESTIVE_TRACT	168.3
AMO1_HAEMATOPOIETIC_AND_LYMPHOID_TISSUE	168.28
MCAS_OVARY	168.28
HOP62_LUNG	168.17
HNT34_HAEMATOPOIETIC_AND_LYMPHOID_TISSUE	168.01
BV173_HAEMATOPOIETIC_AND_LYMPHOID_TISSUE	168
JVM3_HAEMATOPOIETIC_AND_LYMPHOID_TISSUE	167.86
SF295_CENTRAL_NERVOUS_SYSTEM	167.83
PANC1005_PANCREAS	167.62
HCC1171_LUNG	167.58
WSUDLCL2_HAEMATOPOIETIC_AND_LYMPHOID_TISSUE	167.48
KPMRTRY_SOFT_TISSUE	167.46
YH13_CENTRAL_NERVOUS_SYSTEM	167.44
KASUMI1_HAEMATOPOIETIC_AND_LYMPHOID_TISSUE	167.22
MKN45_STOMACH	166.98
SLR25_KIDNEY	166.01
NCIH2087_LUNG	165.89
DV90_LUNG	165.82
SNUC2A_LARGE_INTESTINE	165.43
OVCAR8_OVARY	165.12
CHAGOK1_LUNG	165.07
SW1783_CENTRAL_NERVOUS_SYSTEM	164.99
NCIH226_LUNG	164.92
TE5_OESOPHAGUS	164.89
NUDUL1_HAEMATOPOIETIC_AND_LYMPHOID_TISSUE	164.55
SNU61_LARGE_INTESTINE	164.45
MEG01_HAEMATOPOIETIC_AND_LYMPHOID_TISSUE	164.43
KCL22_HAEMATOPOIETIC_AND_LYMPHOID_TISSUE	164.41
HCC70_BREAST	164.39
MDAMB361_BREAST	164.21
IGROV1_OVARY	164.17
TUHR10TKB_KIDNEY	164.17
YKG1_CENTRAL_NERVOUS_SYSTEM	164.16
HS870T_FIBROBLAST	164.14
LXF289_LUNG	164.03
SNU886_LIVER	163.89
KS1_CENTRAL_NERVOUS_SYSTEM	163.81
KASUMI2_HAEMATOPOIETIC_AND_LYMPHOID_TISSUE	163.74
HS852T_SKIN	163.69
MESSA_SOFT_TISSUE	163.55
HCC1954_BREAST	163.49
NCIH1339_LUNG	163.39
LN382_CENTRAL_NERVOUS_SYSTEM	163.24
LCLC97TM1_LUNG	162.89
TE1_OESOPHAGUS	162.65
HCC1143_BREAST	162.38
TCCPAN2_PANCREAS	162.37
U2OS_BONE	162.19
HCC1395_BREAST	162.16
KNS60_CENTRAL_NERVOUS_SYSTEM	162.13
SNUC4_LARGE_INTESTINE	161.99
KMS28BM_HAEMATOPOIETIC_AND_LYMPHOID_TISSUE	161.88
SW1463_LARGE_INTESTINE	161.82
OELE_OVARY	161.62
HCC2450_LUNG	161.53
SKMEL5_SKIN	161.4
A204_SOFT_TISSUE	161.38
BT474_BREAST	161.34
42MGBA_CENTRAL_NERVOUS_SYSTEM	161.3
MEWO_SKIN	161.25
CH157MN_CENTRAL_NERVOUS_SYSTEM	161.21
CL34_LARGE_INTESTINE	161.03
HUH6_LIVER	161.01
SAOS2_BONE	160.97
RT4_URINARY_TRACT	160.94
HCC4006_LUNG	160.86
PANC0213_PANCREAS	160.78
NCIH358_LUNG	160.69
JHH5_LIVER	160.66
SNU840_OVARY	160.49
KYSE140_OESOPHAGUS	160.44
SKMM2_HAEMATOPOIETIC_AND_LYMPHOID_TISSUE	160.44
EW8_BONE	160.29
SNU5_STOMACH	159.89
IGR37_SKIN	159.65
WM793_SKIN	159.47
MEC1_HAEMATOPOIETIC_AND_LYMPHOID_TISSUE	159.28
HUTU80_SMALL_INTESTINE	159.27
SNU1214_UPPER_AERODIGESTIVE_TRACT	159.13
KYSE410_OESOPHAGUS	158.91
MUTZ3_HAEMATOPOIETIC_AND_LYMPHOID_TISSUE	158.62
NCIH460_LUNG	158.62
NCIH2052_PLEURA	158.62
L540_HAEMATOPOIETIC_AND_LYMPHOID_TISSUE	158.57
A1207_CENTRAL_NERVOUS_SYSTEM	158.39
CHP212_AUTONOMIC_GANGLIA	158.22
SNU475_LIVER	158.08
GP2D_LARGE_INTESTINE	158.08
NCIH727_LUNG	158.03
SW1573_LUNG	157.96
SNU1_STOMACH	157.88
TEN_ENDOMETRIUM	157.81
HT1197_URINARY_TRACT	157.66
PATU8902_PANCREAS	157.66
A3KAW_HAEMATOPOIETIC_AND_LYMPHOID_TISSUE	157.64
WM115_SKIN	157.59
QGP1_PANCREAS	157.56
T47D_BREAST	157.42	X
JHOM2B_OVARY	157.34
SIMA_AUTONOMIC_GANGLIA	157.3
LP1_HAEMATOPOIETIC_AND_LYMPHOID_TISSUE	157.21
HS888T_FIBROBLAST	157.18
SNU1066_UPPER_AERODIGESTIVE_TRACT	157.15
SKNSH_AUTONOMIC_GANGLIA	157.01
CW2_LARGE_INTESTINE	156.95
COLO783_SKIN	156.94
LS411N_LARGE_INTESTINE	156.73
NCIH2110_LUNG	156.51
MKN1_STOMACH	156.26
U251MG_CENTRAL_NERVOUS_SYSTEM	156.25
SW480_LARGE_INTESTINE	156.22	X
CAL33_UPPER_AERODIGESTIVE_TRACT	155.96
HS936T_SKIN	155.83
LI7_LIVER	155.74
ISTMES1_PLEURA	155.58
HUT102_HAEMATOPOIETIC_AND_LYMPHOID_TISSUE	155.5
ES2_OVARY	155.22
SKMEL28_SKIN	155.21
TE9_OESOPHAGUS	155.1
MOLP8_HAEMATOPOIETIC_AND_LYMPHOID_TISSUE	154.92
KMS21BM_HAEMATOPOIETIC_AND_LYMPHOID_TISSUE	153.81
COLO829_SKIN	153.66
SNU407_LARGE_INTESTINE	153.53
SKNAS_AUTONOMIC_GANGLIA	153.5
NCIH1944_LUNG	153.2
HCC78_LUNG	153.14
SW837_LARGE_INTESTINE	153.12
KARPAS620_HAEMATOPOIETIC_AND_LYMPHOID_TISSUE	153.06
G361_SKIN	152.66
HEC265_ENDOMETRIUM	152.57
SUDHL4_HAEMATOPOIETIC_AND_LYMPHOID_TISSUE	152.14
SNU1041_UPPER_AERODIGESTIVE_TRACT	152.02
CAMA1_BREAST	151.92
TM87_SOFT_TISSUE	151.9
TTC642_SOFT_TISSUE	151.85
NCIH2023_LUNG	151.67
JHESOAD1_OESOPHAGUS	151.58
FU97_STOMACH	151.54
TYKNU_OVARY	151.43
SNU216_STOMACH	151.31
U87MG_CENTRAL_NERVOUS_SYSTEM	150.49
SLR26_KIDNEY	150.36
22RV1_PROSTATE	150.22
SNU878_LIVER	150.21
PK1_PANCREAS	150.19
HT29_LARGE_INTESTINE	150.11
769P_KIDNEY	150
HCC56_LARGE_INTESTINE	149.92
HCC44_LUNG	149.45
SNU410_PANCREAS	149.45
F36P_HAEMATOPOIETIC_AND_LYMPHOID_TISSUE	149.44
NCIH1703_LUNG	149.43
IGR1_SKIN	148.98
JHOS2_OVARY	148.87
T84_LARGE_INTESTINE	148.84
LU65_LUNG	148.83
2313287_STOMACH	148.67
A172_CENTRAL_NERVOUS_SYSTEM	148.62
HCC2429_LUNG	148.54
RS411_HAEMATOPOIETIC_AND_LYMPHOID_TISSUE	148.49
HCC364_LUNG	148.43
SNU869_BILIARY_TRACT	148.38
A101D_SKIN	148.19
SR786_HAEMATOPOIETIC_AND_LYMPHOID_TISSUE	148.18
TO175T_FIBROBLAST	147.89
ECGI10_OESOPHAGUS	147.72
ZR751_BREAST	147.67
HEC151_ENDOMETRIUM	147.45
JHOC5_OVARY	147.4
SUIT2_PANCREAS	147.11
COLO680N_OESOPHAGUS	146.93
RH30_SOFT_TISSUE	146.78
FTC133_THYROID	146.77
HEKTE_KIDNEY	146.43
KNS81_CENTRAL_NERVOUS_SYSTEM	146.31
CAL54_KIDNEY	146.07
HS578T_BREAST	146.05
M059K_CENTRAL_NERVOUS_SYSTEM	146.04
SF172_CENTRAL_NERVOUS_SYSTEM	146.01
DMS114_LUNG	146.01
OCIAML5_HAEMATOPOIETIC_AND_LYMPHOID_TISSUE	145.7
8MGBA_CENTRAL_NERVOUS_SYSTEM	145.62
SKMES1_LUNG	145.56
OVKATE_OVARY	145.39
AN3CA_ENDOMETRIUM	145.39
PANC0203_PANCREAS	145.31
COV434_OVARY	145.28
HCC2108_LUNG	145.03
MDAMB415_BREAST	144.96
KP2_PANCREAS	144.88
SNU719_STOMACH	144.56
HS695T_SKIN	144.54
NCIH1355_LUNG	144.36
C2BBE1_LARGE_INTESTINE	144.31
NCIH1755_LUNG	144.24
SNU1040_LARGE_INTESTINE	144.17
EFM19_BREAST	144.01
NCIH1373_LUNG	143.76
SW900_LUNG	143.71
RERFLCSQ1_LUNG	143.52
TIG3TD_FIBROBLAST	143.52
IPC298_SKIN	143
PECAPJ49_UPPER_AERODIGESTIVE_TRACT	142.96
BT549_BREAST	142.92
NCIH28_PLEURA	142.89
MDAMB231_BREAST	142.86	X
BT483_BREAST	142.61
SUPT11_HAEMATOPOIETIC_AND_LYMPHOID_TISSUE	142.39
KYSE150_OESOPHAGUS	142.13
NCIH647_LUNG	141.56
KMRC20_KIDNEY	141.51
NCIH2004RT_SOFT_TISSUE	141.48
OSRC2_KIDNEY	141.35
NUGC3_STOMACH	141.27
PC9_LUNG	141
KMS27_HAEMATOPOIETIC_AND_LYMPHOID_TISSUE	140.9
NCIH522_LUNG	140.83
OAW42_OVARY	140.83
MCF7_BREAST	140.68
SIHA_CERVIX	140.28
HCC827_LUNG	140.25
HCC1195_LUNG	139.91
BDCM_HAEMATOPOIETIC_AND_LYMPHOID_TISSUE	139.82
PC14_LUNG	139.67
SNUC5_LARGE_INTESTINE	139.65
NCIH1975_LUNG	139.64
LOVO_LARGE_INTESTINE	139.61
CCK81_LARGE_INTESTINE	139.41
BHY_UPPER_AERODIGESTIVE_TRACT	139.35
DANG_PANCREAS	139.26
SNU899_UPPER_AERODIGESTIVE_TRACT	139.22
KMS26_HAEMATOPOIETIC_AND_LYMPHOID_TISSUE	138.95
RPMI8226_HAEMATOPOIETIC_AND_LYMPHOID_TISSUE	138.94
JHOS4_OVARY	138.54
SKMEL3_SKIN	138.38
TT_THYROID	138.38
S117_THYROID	138.33
OCILY19_HAEMATOPOIETIC_AND_LYMPHOID_TISSUE	138.29
SNU423_LIVER	138.1
WM88_SKIN	138
HS746T_STOMACH	137.92
MDAMB468_BREAST	137.89
SALE_LUNG	137.82
EFM192A_BREAST	137.72
AGS_STOMACH	137.71
NCIH3122_LUNG	137.51
CORL23_LUNG	137.51
NCIH2172_LUNG	137.45
SNU520_STOMACH	137.44
DKMG_CENTRAL_NERVOUS_SYSTEM	137.18
SF767_CERVIX	136.55
RCM1_LARGE_INTESTINE	136.46
RL952_ENDOMETRIUM	136.24
CALU3_LUNG	136.14
OCIAML2_HAEMATOPOIETIC_AND_LYMPHOID_TISSUE	135.78
HS863T_FIBROBLAST	135.77
K562_HAEMATOPOIETIC_AND_LYMPHOID_TISSUE	135.37
KPNSI9S_AUTONOMIC_GANGLIA	135.23
NCIH1573_LUNG	135.15
NCCSTCK140_STOMACH	135.11
NCIH2342_LUNG	135.02
BFTC909_KIDNEY	134.95
SNU449_LIVER	134.71
OVSAHO_OVARY	134.62
HL60_HAEMATOPOIETIC_AND_LYMPHOID_TISSUE	134.19
NCIH1869_LUNG	134.18
SNU478_BILIARY_TRACT	134.16
UO31_KIDNEY	134.1
COLO792_SKIN	134.09
HCC202_BREAST	134
NCIN87_STOMACH	133.77
HS934T_FIBROBLAST	133.71
SNU245_BILIARY_TRACT	133.65
PLCPRF5_LIVER	133.26
NMCG1_CENTRAL_NERVOUS_SYSTEM	133.25
PATU8988S_PANCREAS	132.93
NCIH1792_LUNG	132.92
JURKAT_HAEMATOPOIETIC_AND_LYMPHOID_TISSUE	132.86
T3M4_PANCREAS	132.85
LS180_LARGE_INTESTINE	132.83
NCIH2291_LUNG	132.66
U178_CENTRAL_NERVOUS_SYSTEM	132.32
OE19_OESOPHAGUS	132.01
NCIH684_LIVER	132
KPL1_BREAST	131.96
K029AX_SKIN	131.92
CORL105_LUNG	131.89
HS839T_FIBROBLAST	131.75
HCC2935_LUNG	131.19
C32_SKIN	131.17
JK1_HAEMATOPOIETIC_AND_LYMPHOID_TISSUE	130.88
KG1C_CENTRAL_NERVOUS_SYSTEM	130.76
SH10TC_STOMACH	130.67
MHHNB11_AUTONOMIC_GANGLIA	130.61
RKO_LARGE_INTESTINE	130.55
SKMEL24_SKIN	130.45
OV7_OVARY	130.34
DMS454_LUNG	130.03
SW780_URINARY_TRACT	129.73
ML1_THYROID	129.62
HLF_LIVER	129.49
LOXIMVI_SKIN	129.39
KE39_STOMACH	129.32
NCIH1793_LUNG	129.28
L1236_HAEMATOPOIETIC_AND_LYMPHOID_TISSUE	129.25
SNU175_LARGE_INTESTINE	129.05
BICR31_UPPER_AERODIGESTIVE_TRACT	128.97
OVTOKO_OVARY	128.92
CALU1_LUNG	128.91
ONS76_CENTRAL_NERVOUS_SYSTEM	128.67
DMS273_LUNG	128.62
GCIY_STOMACH	128.21
KMRC1_KIDNEY	128.07
HS840T_FIBROBLAST	127.92
SW1088_CENTRAL_NERVOUS_SYSTEM	127.79
CAKI1_KIDNEY	127.77
BHT101_THYROID	127.45
HS294T_SKIN	127.24
MKN7_STOMACH	126.6
NCIH2170_LUNG	126.57
HUH1_LIVER	126.39
LN428_CENTRAL_NERVOUS_SYSTEM	126.38
PECAPJ15_UPPER_AERODIGESTIVE_TRACT	126.18
MDAMB134VI_BREAST	125.63
HS706T_BONE	125.5
RERFLCMS_LUNG	125.45
SNUC1_LARGE_INTESTINE	125.44
SNU201_CENTRAL_NERVOUS_SYSTEM	125.32
TM31_CENTRAL_NERVOUS_SYSTEM	125.12
8305C_THYROID	125.02
SNU1197_LARGE_INTESTINE	124.9
OV90_OVARY	124.64
NCIH1650_LUNG	124.35
NCIH1623_LUNG	124.28
NCIH1563_LUNG	124.27
HCC1187_BREAST	124.22
LAMA84_HAEMATOPOIETIC_AND_LYMPHOID_TISSUE	123.88
SNU182_LIVER	123.46
SNU324_PANCREAS	123.37
OCUM1_STOMACH	123.18
MFE319_ENDOMETRIUM	123.18
TOV21G_OVARY	123.05
NCIH1435_LUNG	122.99
LS1034_LARGE_INTESTINE	122.93
PSN1_PANCREAS	122.89
UOK101_KIDNEY	122.77
COV362_OVARY	122.52
SW1353_BONE	122.16
OUMS23_LARGE_INTESTINE	121.71
NCIH2085_LUNG	121.61
PANC0327_PANCREAS	121.43
MALME3M_SKIN	121.41
AU565_BREAST	121.35
JJN3_HAEMATOPOIETIC_AND_LYMPHOID_TISSUE	121.22
SLR20_KIDNEY	121.09
JHH1_LIVER	121.01
LS123_LARGE_INTESTINE	120.94
EPLC272H_LUNG	120.9
SNU620_STOMACH	120.82
HDMYZ_HAEMATOPOIETIC_AND_LYMPHOID_TISSUE	120.65
LOUNH91_LUNG	120.31
HUH28_BILIARY_TRACT	120.06
NHAHTDD_CENTRAL_NERVOUS_SYSTEM	120.02
HS618T_FIBROBLAST	119.85
YD8_UPPER_AERODIGESTIVE_TRACT	119.84
JVM2_HAEMATOPOIETIC_AND_LYMPHOID_TISSUE	119.79
HELA_CERVIX	119.41
ACHN_KIDNEY	119.39
HLFA_FIBROBLAST	119.03
CACO2_LARGE_INTESTINE	118.78
NUGC4_STOMACH	118.69
HSC4_UPPER_AERODIGESTIVE_TRACT	118.44
MORCPR_LUNG	118.38
SNU466_CENTRAL_NERVOUS_SYSTEM	118.13
KYSE30_OESOPHAGUS	117.74
HPAFII_PANCREAS	117.59
NCIH1819_LUNG	117.38
NCIH2030_LUNG	117.28
SLR23_KIDNEY	117.01
HCC1419_BREAST	116.93
BEN_LUNG	116.84
SUDHL10_HAEMATOPOIETIC_AND_LYMPHOID_TISSUE	116.6
SNU283_LARGE_INTESTINE	116.51
ZR7530_BREAST	116.32
D341MED_CENTRAL_NERVOUS_SYSTEM	116.29
CAL851_BREAST	116.28
RMUGS_OVARY	116.21
KYSE270_OESOPHAGUS	116.2
NCIH2077_LUNG	116.06
HS343T_FIBROBLAST	115.83
HUPT3_PANCREAS	115.77
NCIH2009_LUNG	115.64
OE33_OESOPHAGUS	115.57
YD10B_UPPER_AERODIGESTIVE_TRACT	115.47
JHUEM1_ENDOMETRIUM	115.41
COV644_OVARY	115.33
SKLMS1_SOFT_TISSUE	115.14
TUHR4TKB_KIDNEY	114.98
MDAPCA2B_PROSTATE	114.95
LCLC103H_LUNG	114.75
647V_URINARY_TRACT	114.74
PK59_PANCREAS	114.71
MDST8_LARGE_INTESTINE	114.66
CAL27_UPPER_AERODIGESTIVE_TRACT	114.4
NCIH2887_LUNG	114.31
SW948_LARGE_INTESTINE	114.22
OC314_OVARY	114.18
NCO2_HAEMATOPOIETIC_AND_LYMPHOID_TISSUE	114.13
VCAP_PROSTATE	113.96
KLE_ENDOMETRIUM	113.83
CFPAC1_PANCREAS	113.75
JHH6_LIVER	113.32
BICR16_UPPER_AERODIGESTIVE_TRACT	113.03
KURAMOCHI_OVARY	113.01
U343_CENTRAL_NERVOUS_SYSTEM	112.99
SF268_CENTRAL_NERVOUS_SYSTEM	112.89
IM95_STOMACH	112.82
OPM1_HAEMATOPOIETIC_AND_LYMPHOID_TISSUE	112.78
HS281T_FIBROBLAST	112.56
SNU8_OVARY	112.55
HMEL_BREAST	112.41
KYSE520_OESOPHAGUS	112.29
KD_SOFT_TISSUE	112.21
CAL120_BREAST	112.12
HS606T_FIBROBLAST	111.95
ACCMESO1_PLEURA	111.81
BT12_SOFT_TISSUE	111.79
NCIH2444_LUNG	111.78
NCIH3255_LUNG	111.7
KHM1B_HAEMATOPOIETIC_AND_LYMPHOID_TISSUE	111.42
LS513_LARGE_INTESTINE	111.4
HEPG2_LIVER	111.36
NCIH841_LUNG	110.99
NCIH1437_LUNG	110.77
KU1919_URINARY_TRACT	110.75
HCC1806_BREAST	110.59
HEC108_ENDOMETRIUM	110.15
JHOM1_OVARY	109.73
CL14_LARGE_INTESTINE	109.71
HSC2_UPPER_AERODIGESTIVE_TRACT	109.46
ISTMES2_PLEURA	109.29
MDAMB436_BREAST	109.13
SKBR3_BREAST	108.98
SBC5_LUNG	108.91
IGR39_SKIN	108.62
NCIH1838_LUNG	108.61
U937_HAEMATOPOIETIC_AND_LYMPHOID_TISSUE	108.38
OE21_OESOPHAGUS	108.18
SCC9_UPPER_AERODIGESTIVE_TRACT	107.76
SKMEL31_SKIN	107.74
SCC15_UPPER_AERODIGESTIVE_TRACT	107.57
SNU626_CENTRAL_NERVOUS_SYSTEM	107.52
OCIAML3_HAEMATOPOIETIC_AND_LYMPHOID_TISSUE	107.32
SW1116_LARGE_INTESTINE	107.09
EJM_HAEMATOPOIETIC_AND_LYMPHOID_TISSUE	106.94
NCIH661_LUNG	106.76
HCC2279_LUNG	106.75
SU8686_PANCREAS	106.53
SCABER_URINARY_TRACT	106.46
GSU_STOMACH	105.85
HPAC_PANCREAS	105.27
HCC2157_BREAST	105.24
KMRC2_KIDNEY	105.06
HOP92_LUNG	104.72
JHH2_LIVER	104.66
SNU685_ENDOMETRIUM	104.63
TE4_OESOPHAGUS	104.12
DMS53_LUNG	104.09
HS675T_FIBROBLAST	103.73
NCIH508_LARGE_INTESTINE	103.59
UMUC1_URINARY_TRACT	103.54
HS751T_FIBROBLAST	103.05
OCIM1_HAEMATOPOIETIC_AND_LYMPHOID_TISSUE	103.04
BXPC3_PANCREAS	103
HCC15_LUNG	102.91
HS895T_FIBROBLAST	102.63
VMRCRCW_KIDNEY	102.63
YD38_UPPER_AERODIGESTIVE_TRACT	102.54
5637_URINARY_TRACT	102.37
OVCAR4_OVARY	102.06
NCIH2073_LUNG	101.99
SNU16_STOMACH	101.76
ME1_HAEMATOPOIETIC_AND_LYMPHOID_TISSUE	101.63
TGBC11TKB_STOMACH	101.54
A549_LUNG	101.51
EFO27_OVARY	101.36
MOLM6_HAEMATOPOIETIC_AND_LYMPHOID_TISSUE	100.85
253J_URINARY_TRACT	100.76
CAS1_CENTRAL_NERVOUS_SYSTEM	100.69
DBTRG05MG_CENTRAL_NERVOUS_SYSTEM	100.63
PC3_PROSTATE	100.02
NCIH292_LUNG	99.99
NCIH929_HAEMATOPOIETIC_AND_LYMPHOID_TISSUE	99.92
T173_FIBROBLAST	99.79
PANC0403_PANCREAS	99.65
COV318_OVARY	99.44
NCIH1693_LUNG	99.36
NCIH2126_LUNG	98.96
JL1_PLEURA	98.81
SKLU1_LUNG	98.33
UBLC1_URINARY_TRACT	97.87
STM9101_SOFT_TISSUE	97.81
KNS62_LUNG	97.16
HS739T_FIBROBLAST	97.15
SKCO1_LARGE_INTESTINE	96.86
VMRCRCZ_KIDNEY	96.82
TE125T_FIBROBLAST	96.53
HS821T_FIBROBLAST	96.31
HT55_LARGE_INTESTINE	95.77
HS698T_FIBROBLAST	95.71
HCC1588_LUNG	94.83
SNU1033_LARGE_INTESTINE	94.81
TUHR14TKB_KIDNEY	94.64
SW1710_URINARY_TRACT	94.61
A498_KIDNEY	94.31
JIMT1_BREAST	94.15
SCC25_UPPER_AERODIGESTIVE_TRACT	94.05
HS600T_FIBROBLAST	94.05
HS819T_FIBROBLAST	94.03
HS688AT_FIBROBLAST	93.21
SKRC20_KIDNEY	92.77
HCC515_LUNG	92.56
HUPT4_PANCREAS	92.56
SNU349_KIDNEY	92.46
RERFLCKJ_LUNG	92.45
SKHEP1_LIVER	92.27
CAOV4_OVARY	92.06
SLR21_KIDNEY	91.91
SNU213_PANCREAS	91.87
HS616T_FIBROBLAST	91.75
HS766T_PANCREAS	91.02
NCIH23_LUNG	90.9
HCC827GR5_LUNG	90.89
UACC893_BREAST	90.29
NUGC2_STOMACH	89.97
JHH4_LIVER	89.89
TE159T_FIBROBLAST	89.41
KP3_PANCREAS	89.1
NCIH1666_LUNG	88.54
HS172T_FIBROBLAST	88.34
RCC10RGB_KIDNEY	87.61
KMRC3_KIDNEY	87.43
SNU1076_UPPER_AERODIGESTIVE_TRACT	87.34
HS940T_FIBROBLAST	86.73
IALM_LUNG	86.56
KYO1_HAEMATOPOIETIC_AND_LYMPHOID_TISSUE	86.53
SNGM_ENDOMETRIUM	86.5
EKVX_LUNG	86.24
PECAPJ41CLONED2_UPPER_AERODIGESTIVE_TRACT	86.11
NCIH2122_LUNG	86.05
LN319_CENTRAL_NERVOUS_SYSTEM	85.26
UACC812_BREAST	84.21
RMGI_OVARY	83.62
59M_OVARY	83.58
EFE184_ENDOMETRIUM	83.5
SNU489_CENTRAL_NERVOUS_SYSTEM	83.18
LNCAPCLONEFGC_PROSTATE	83.15
JHUEM7_ENDOMETRIUM	83.12
HT115_LARGE_INTESTINE	82.39
SLR24_KIDNEY	81.01
SNU668_STOMACH	80.32
RERFLCAD2_LUNG	80.26
MDAMB175VII_BREAST	78.66
CL40_LARGE_INTESTINE	78.39
BCPAP_THYROID	78.08
OVISE_OVARY	77.6
HS822T_FIBROBLAST	76.91
SNU1272_KIDNEY	75.84
T3M10_LUNG	75.8
NUDHL1_HAEMATOPOIETIC_AND_LYMPHOID_TISSUE	74.99
PLB985_HAEMATOPOIETIC_AND_LYMPHOID_TISSUE	74.03
HS274T_FIBROBLAST	73.68
OCIMY5_HAEMATOPOIETIC_AND_LYMPHOID_TISSUE	73.66
SNU761_LIVER	72.23
PANC0504_PANCREAS	71.24
SNU1079_BILIARY_TRACT	71.17
OV56_OVARY	70.85
HS737T_FIBROBLAST	70.69
RH18_SOFT_TISSUE	70.65
HS834T_FIBROBLAST	70.15
ASPC1_PANCREAS	69.92
HDQP1_BREAST	68.95
KMS18_HAEMATOPOIETIC_AND_LYMPHOID_TISSUE	67.6
RS5_FIBROBLAST	66.13
HS255T_FIBROBLAST	64.89
NCIH650_LUNG	64.84
HCC2218_BREAST	64.47
DM3_FIBROBLAST	64.4
A704_KIDNEY	64.39
OCIMY7_HAEMATOPOIETIC_AND_LYMPHOID_TISSUE	63.72
OVMANA_OVARY	61.47
SNU1077_ENDOMETRIUM	55.87
BICR6_UPPER_AERODIGESTIVE_TRACT	52.51
BICR56_UPPER_AERODIGESTIVE_TRACT	51.15
MOLP2_HAEMATOPOIETIC_AND_LYMPHOID_TISSUE	48.41
NCIH1395_LUNG	47.89
HS742T_FIBROBLAST	42.29
BICR22_UPPER_AERODIGESTIVE_TRACT	39.1
									¢
